# Supplementary material for: N-(2,6-Dichloro­phen­yl)benzamide
Source: Acta Crystallogr Sect E Struct Rep Online. 2008 Jan 30;64(Pt 2):o540. doi: 10.1107/S160053680800305X (PMC2960174; doi:10.1107/S160053680800305X)
Supplement: Supplementary file 2 [file e-64-0o540-Isup2.hkl]

#
# h,k,l, Fc-squared, Fo-squared, sigma(Fo-squared) and status flag
#
data_I
_shelx_title '  B8 in P2(1)/c (14)'
_shelx_refln_list_code          4
_shelx_F_calc_maximum      288.61
_exptl_crystal_F_000      1088.00
_reflns_d_resolution_high  0.8102
 
loop_
 _symmetry_equiv_pos_as_xyz
 'x, y, z'
 '-x, y+1/2, -z+1/2'
 '-x, -y, -z'
 'x, -y-1/2, z-1/2'
 
_cell_length_a    10.0431
_cell_length_b    13.7150
_cell_length_c    18.4585
_cell_angle_alpha  90.000
_cell_angle_beta   93.623
_cell_angle_gamma  90.000
 
_shelx_F_squared_multiplier     1.000
 
loop_
 _refln_index_h
 _refln_index_k
 _refln_index_l
 _refln_F_squared_calc
 _refln_F_squared_meas
 _refln_F_squared_sigma
 _refln_observed_status
   3   0   0      790.94      734.28      3.38 o
   4   0   0    30712.09    32239.02    321.23 o
   5   0   0      450.04      475.44      3.70 o
   6   0   0     4460.61     4719.83     12.01 o
   7   0   0       15.70       19.03      1.77 o
   8   0   0      231.64      282.20      4.91 o
   9   0   0       92.62      103.96      3.53 o
  10   0   0      544.85      551.33     10.52 o
  11   0   0        7.54       10.32      5.53 o
  12   0   0       88.97      101.67     10.49 o
   3   1   0    23725.48    24445.73    243.46 o
   4   1   0     6237.22     6435.80     15.14 o
   5   1   0     1988.74     1989.85      4.64 o
   6   1   0        3.69        7.53      1.16 o
   7   1   0      621.69      696.45      3.47 o
   8   1   0      843.14      914.86      4.91 o
   9   1   0       73.19       77.85      2.35 o
  10   1   0        1.59        2.92      3.22 o
  11   1   0       55.03       53.66      3.60 o
  12   1   0       18.16       22.78      6.01 o
   3   2   0     1005.67      804.85      3.04 o
   4   2   0      106.29       99.71      1.32 o
   5   2   0     1714.79     1862.21      4.84 o
   6   2   0       67.81       58.77      1.37 o
   7   2   0        4.79        7.19      1.20 o
   8   2   0       26.88       22.27      1.65 o
   9   2   0        8.61       11.73      2.15 o
  10   2   0       17.27       26.65      2.88 o
  11   2   0       10.77        3.17      2.79 o
  12   2   0        3.80        7.96      5.25 o
   2   3   0     2877.64     3155.22      7.77 o
   3   3   0      801.61      773.13      2.55 o
   4   3   0      644.03      627.55      2.88 o
   5   3   0     3022.22     3137.05      7.76 o
   6   3   0      157.98      160.60      1.78 o
   7   3   0      107.44      133.50      1.90 o
   8   3   0      130.99      131.51      2.22 o
   9   3   0        0.07        0.54      2.10 o
  10   3   0      222.54      227.73      3.97 o
  11   3   0       10.21       11.01      2.92 o
  12   3   0       28.92       26.04      4.82 o
   0   4   0     7397.03     6684.94     51.15 o
   1   4   0     1356.01     1438.73      3.61 o
   2   4   0      711.51      757.81      2.68 o
   3   4   0      113.51      112.92      1.27 o
   4   4   0      481.07      534.43      2.55 o
   5   4   0       41.80       47.53      1.28 o
   6   4   0        5.54        3.88      1.06 o
   7   4   0       28.32       20.42      1.48 o
   8   4   0        0.71       -1.18      1.71 o
   9   4   0        5.66        4.12      2.04 o
  10   4   0        8.32       11.44      2.56 o
  11   4   0        1.96        0.30      3.11 o
  12   4   0       11.09        9.44      5.40 o
   1   5   0        0.15        0.91      0.77 o
   2   5   0      195.50      245.17      1.87 o
   3   5   0      268.77      252.67      2.27 o
   4   5   0        1.75        0.70      1.11 o
   5   5   0       10.17        8.15      1.18 o
   6   5   0      493.73      478.73      3.09 o
   7   5   0       13.07       12.78      1.53 o
   8   5   0        6.80        8.40      1.84 o
   9   5   0       20.10       21.47      2.10 o
  10   5   0       80.16       76.73      3.09 o
  11   5   0        0.08        0.50      3.71 o
   0   6   0      192.45      229.92      3.05 o
   1   6   0     6909.84     6700.58     23.24 o
   2   6   0      481.70      515.20      2.75 o
   3   6   0     1608.76     1717.65      8.43 o
   4   6   0      163.84      159.74      2.07 o
   5   6   0      111.92      112.88      1.92 o
   6   6   0        7.79       12.89      1.53 o
   7   6   0      111.27      101.58      2.19 o
   8   6   0        5.78        4.16      2.00 o
   9   6   0       19.56       26.58      2.16 o
  10   6   0       43.16       44.97      2.89 o
  11   6   0        8.92        2.06      4.25 o
   1   7   0     3050.60     2817.44      7.73 o
   2   7   0        4.18       12.12      1.07 o
   3   7   0     5076.73     5198.74     14.87 o
   4   7   0        5.09        5.33      1.33 o
   5   7   0      610.01      594.40      3.72 o
   6   7   0       67.67       68.93      2.02 o
   7   7   0       10.38       14.18      2.03 o
   8   7   0       49.50       50.26      2.69 o
   9   7   0       83.33       86.87      3.60 o
  10   7   0        0.03        3.02      3.20 o
  11   7   0        0.85        1.40      4.32 o
   0   8   0     2729.15     2446.91     15.17 o
   1   8   0      143.17      140.88      1.57 o
   2   8   0        0.47        0.38      1.06 o
   3   8   0        3.79        7.03      1.09 o
   4   8   0      486.08      504.01      3.96 o
   5   8   0      543.37      527.84      4.08 o
   6   8   0       23.80       21.16      2.00 o
   7   8   0       40.36       36.50      2.45 o
   8   8   0      548.76      525.39      6.50 o
   9   8   0        2.83        5.02      3.73 o
  10   8   0      240.98      205.67      6.35 o
   1   9   0      292.79      302.31      2.15 o
   2   9   0      782.53      765.99      3.55 o
   3   9   0      411.15      414.48      3.00 o
   4   9   0      373.97      376.22      3.39 o
   5   9   0      128.99      133.44      2.56 o
   6   9   0      133.34      127.42      3.03 o
   7   9   0        7.90        9.16      2.60 o
   8   9   0       12.49        9.19      3.63 o
   9   9   0       60.14       47.00      4.39 o
  10   9   0       83.29       90.65      5.19 o
   0  10   0      364.78      339.16      5.22 o
   1  10   0       81.10       62.88      1.50 o
   2  10   0      642.09      637.19      3.43 o
   3  10   0      866.97      900.82      4.90 o
   4  10   0       25.63       26.41      2.28 o
   5  10   0     1219.85     1186.40      6.69 o
   6  10   0      260.60      271.77      4.00 o
   7  10   0       79.42       90.08      3.67 o
   8  10   0       62.93       64.13      4.01 o
   9  10   0      136.29      122.43      5.70 o
   1  11   0      172.39      149.21      2.56 o
   2  11   0       16.65       14.05      1.66 o
   3  11   0       16.14       19.89      1.74 o
   4  11   0       14.47       11.64      2.25 o
   5  11   0     1011.48     1030.62      6.37 o
   6  11   0       31.96       40.79      2.12 o
   7  11   0       14.56       10.41      3.19 o
   8  11   0        2.01        2.43      3.81 o
   9  11   0       60.10       77.46      5.25 o
   0  12   0      814.08      771.13     10.04 o
   1  12   0     1464.14     1436.65      6.93 o
   2  12   0       12.68        5.14      1.25 o
   3  12   0       15.93       10.03      1.79 o
   4  12   0       14.80       11.98      2.53 o
   5  12   0      122.09      117.98      3.82 o
   6  12   0       69.61       70.49      3.96 o
   7  12   0      151.70      140.24      4.46 o
   8  12   0       95.64       92.83      4.92 o
   1  13   0       87.08       79.46      2.34 o
   2  13   0      147.52      152.69      3.17 o
   3  13   0        5.36        5.27      3.27 o
   4  13   0      105.63       82.59      4.03 o
   5  13   0       28.01       31.01      3.47 o
   6  13   0        9.15        5.14      3.82 o
   7  13   0        1.30       -2.62      3.90 o
   0  14   0        4.33        4.37      3.88 o
   1  14   0       59.03       60.34      3.19 o
   2  14   0        1.13        2.45      3.49 o
   3  14   0      104.08      108.17      4.36 o
   4  14   0       23.81       14.49      3.55 o
   5  14   0        9.22        9.35      3.32 o
   6  14   0       32.97       35.62      3.96 o
   1  15   0       32.88       36.89      3.76 o
   2  15   0       16.03       13.79      3.97 o
   3  15   0       30.50       32.20      3.81 o
   4  15   0       10.21       12.34      3.77 o
   5  15   0       16.64       23.78      3.81 o
   0  16   0       51.67       61.38      6.34 o
   1  16   0        0.36       -0.36      4.53 o
   2  16   0       18.91       23.63      4.34 o
   3  16   0        5.52        5.53      3.74 o
   4  16   0       24.13       26.18      4.74 o
 -12   1   1        0.78        2.62      5.86 o
 -11   1   1       53.86       38.69      3.42 o
 -10   1   1      139.63      148.35      4.21 o
  -9   1   1      424.89      454.65      4.36 o
  -8   1   1       10.40       10.05      1.83 o
  -7   1   1     1096.11     1176.64      4.13 o
  -6   1   1       31.49       35.41      1.48 o
  -5   1   1      289.51      276.95      2.13 o
  -4   1   1     6111.84     6422.00     15.04 o
  -3   1   1    49149.84    49220.45    355.06 o
   3   1   1     7720.49     8483.94     50.54 o
   4   1   1     2189.11     2064.75      7.74 o
   5   1   1      298.81      287.48      2.06 o
   6   1   1      735.65      707.03      3.07 o
   7   1   1       31.71       24.96      1.14 o
   8   1   1      403.79      425.58      4.00 o
   9   1   1        0.22        0.90      2.32 o
  10   1   1       90.37       70.07      2.51 o
  11   1   1        1.70        0.95      3.34 o
  12   1   1        1.02       -4.60      6.08 o
 -12   2   1        9.03        7.83      4.72 o
 -11   2   1       15.28       11.16      2.95 o
 -10   2   1      307.21      358.19      4.64 o
  -9   2   1        6.47        8.31      1.86 o
  -8   2   1     3133.61     3264.67     10.49 o
  -7   2   1       32.97       38.35      1.37 o
  -6   2   1     2920.07     3109.40      6.02 o
  -5   2   1       62.64       66.57      1.26 o
  -4   2   1     1429.83     1427.57      3.97 o
  -3   2   1      878.54      923.51      2.66 o
  -2   2   1    20905.30    20197.21    137.34 o
   2   2   1    30831.07    31050.84    161.73 o
   3   2   1       12.92       11.79      0.79 o
   4   2   1      150.72      154.73      1.58 o
   5   2   1       30.04       18.76      0.91 o
   6   2   1        1.49        0.42      0.82 o
   7   2   1       21.82       19.51      1.38 o
   8   2   1       80.34       67.79      2.26 o
   9   2   1        7.95        3.93      2.13 o
  10   2   1       33.42       26.53      2.87 o
  11   2   1        0.00        1.32      2.99 o
  12   2   1        4.57        5.25      5.77 o
 -12   3   1       19.52       16.85      4.73 o
 -11   3   1       37.01       32.99      3.07 o
 -10   3   1        4.65        2.77      2.49 o
  -9   3   1        0.87        0.20      2.08 o
  -8   3   1       30.80       33.13      1.88 o
  -7   3   1       34.41       37.29      1.50 o
  -6   3   1       33.70       53.20      1.31 o
  -5   3   1      807.29      932.81      3.14 o
  -4   3   1       62.31       56.94      1.08 o
  -3   3   1      448.68      486.58      2.30 o
  -2   3   1     1175.13     1034.21      3.12 o
   3   3   1     2498.37     2476.85      7.81 o
   4   3   1     3679.58     3622.12      6.27 o
   5   3   1       52.02       45.41      1.29 o
   6   3   1        3.08        3.99      1.11 o
   7   3   1      157.16      170.86      2.32 o
   8   3   1      379.47      384.80      3.56 o
   9   3   1        0.03        1.01      1.99 o
  10   3   1      276.30      279.43      4.19 o
  11   3   1        3.81        5.44      3.47 o
  12   3   1       36.96       36.34      5.41 o
 -12   4   1        2.21        0.76      5.06 o
 -11   4   1       76.78       79.17      3.48 o
 -10   4   1       24.71       24.51      2.54 o
  -9   4   1      127.42      100.90      2.69 o
  -8   4   1        2.15        0.76      1.51 o
  -7   4   1      895.28      922.45      4.14 o
  -6   4   1        5.31        2.57      1.06 o
  -5   4   1      136.89      153.90      1.65 o
  -4   4   1      239.44      216.38      1.76 o
  -3   4   1     1359.24     1503.31      3.88 o
  -2   4   1      103.40       99.22      1.09 o
  -1   4   1      135.39      142.96      1.72 o
   0   4   1      437.60      392.88      2.07 o
   1   4   1    27467.17    26489.71    189.96 o
   2   4   1       71.91       73.89      1.13 o
   3   4   1     3150.16     3182.58     11.97 o
   4   4   1      133.62      122.65      1.46 o
   5   4   1     8396.21     8735.04     19.43 o
   6   4   1        8.34        9.53      1.15 o
   7   4   1        3.49        4.80      1.37 o
   8   4   1       42.08       42.23      2.08 o
   9   4   1      118.01       99.10      2.64 o
  10   4   1        5.91        2.63      2.41 o
  11   4   1        7.26        8.19      3.46 o
 -11   5   1       56.23       60.67      4.14 o
 -10   5   1       36.25       49.20      2.76 o
  -9   5   1       26.30       35.94      2.21 o
  -8   5   1       20.58       24.41      1.89 o
  -7   5   1      116.12       92.10      1.96 o
  -6   5   1       47.81       44.49      1.46 o
  -5   5   1      556.55      523.53      2.91 o
  -4   5   1      991.80     1068.18      3.92 o
  -3   5   1      866.85      785.78      2.91 o
  -2   5   1      316.63      349.03      1.79 o
  -1   5   1     4798.04     4867.88     17.77 o
   0   5   1     1602.20     1585.75      4.48 o
   1   5   1        1.02        1.96      0.71 o
   2   5   1     1731.88     1649.24      6.00 o
   3   5   1     3086.29     2864.14      8.15 o
   4   5   1      187.28      175.01      2.04 o
   5   5   1      281.87      222.27      2.12 o
   6   5   1       17.91       20.19      1.24 o
   7   5   1      299.29      287.19      3.00 o
   8   5   1       46.56       61.09      2.23 o
   9   5   1        5.71        9.79      2.10 o
  10   5   1      107.60       93.80      3.15 o
  11   5   1        5.12        9.78      4.05 o
 -11   6   1        0.60       -3.30      4.18 o
 -10   6   1      187.09      149.49      3.99 o
  -9   6   1        3.92        1.63      2.31 o
  -8   6   1        1.49       -0.13      1.85 o
  -7   6   1       18.81       22.28      1.65 o
  -6   6   1        5.82        5.75      1.37 o
  -5   6   1      178.71      161.74      2.09 o
  -4   6   1      466.14      413.02      2.63 o
  -3   6   1        0.35        0.60      0.88 o
  -2   6   1       65.80       60.33      1.17 o
  -1   6   1      200.11      190.65      2.02 o
   0   6   1     3583.63     4075.56     10.94 o
   1   6   1     1057.02     1024.46      3.35 o
   2   6   1     9660.39     9897.23     25.75 o
   3   6   1      137.96      139.22      1.83 o
   4   6   1      151.32      213.52      2.58 o
   5   6   1       76.25       78.23      1.78 o
   6   6   1      658.88      683.99      4.08 o
   7   6   1      119.20      120.59      2.39 o
   8   6   1        3.75        2.81      2.01 o
   9   6   1       23.22       15.90      2.48 o
  10   6   1       50.79       45.50      3.74 o
  11   6   1        0.13       -0.02      3.83 o
 -11   7   1        0.00       -0.05      4.04 o
 -10   7   1        1.21        1.12      3.75 o
  -9   7   1        3.90        7.96      3.17 o
  -8   7   1       26.48       13.52      2.42 o
  -7   7   1        1.28        1.14      1.88 o
  -6   7   1       48.91       32.85      1.90 o
  -5   7   1        1.76        6.68      1.53 o
  -4   7   1      201.87      182.91      1.91 o
  -3   7   1     1142.32     1236.25      4.04 o
  -2   7   1      155.53       97.00      1.61 o
  -1   7   1      468.69      527.14      3.07 o
   0   7   1     1598.42     1810.66      5.41 o
   1   7   1     1648.28     1789.10      6.35 o
   2   7   1      518.22      429.50      2.39 o
   3   7   1       29.55       33.71      1.37 o
   4   7   1        2.46        3.94      1.32 o
   5   7   1      301.01      321.41      2.89 o
   6   7   1      167.41      161.99      2.67 o
   7   7   1       27.68       34.05      2.34 o
   8   7   1      653.22      594.80      5.95 o
   9   7   1        0.76        0.11      3.52 o
  10   7   1      109.65      110.09      4.74 o
  11   7   1       21.23       20.00      4.19 o
 -10   8   1       41.88       41.46      3.96 o
  -9   8   1       56.88       70.78      3.99 o
  -8   8   1        0.07        1.23      2.49 o
  -7   8   1       36.24       34.57      2.50 o
  -6   8   1      394.26      383.19      3.86 o
  -5   8   1      321.78      320.35      3.25 o
  -4   8   1        3.27        6.24      0.99 o
  -3   8   1      378.22      428.10      2.79 o
  -2   8   1      716.55      662.90      3.30 o
  -1   8   1       12.27       13.24      0.95 o
   0   8   1      888.48      875.05      4.17 o
   1   8   1      502.64      572.56      2.81 o
   2   8   1      235.58      207.93      1.92 o
   3   8   1       96.45       80.30      1.57 o
   4   8   1        0.62        0.20      1.36 o
   5   8   1      229.38      236.84      2.89 o
   6   8   1       62.50       57.98      2.11 o
   7   8   1       74.10       71.16      2.80 o
   8   8   1        0.12        1.51      3.03 o
   9   8   1       76.42       80.20      4.45 o
  10   8   1       11.74       12.80      4.10 o
 -10   9   1        7.23        4.74      3.97 o
  -9   9   1       25.43       24.92      4.15 o
  -8   9   1        1.78        1.51      3.41 o
  -7   9   1       82.21       78.47      3.05 o
  -6   9   1       22.28       21.09      2.31 o
  -5   9   1      467.99      495.23      4.02 o
  -4   9   1       60.31       55.38      1.73 o
  -3   9   1      641.59      601.53      3.56 o
  -2   9   1        0.73        1.38      1.25 o
  -1   9   1      750.40      745.51      3.13 o
   0   9   1       23.29       17.54      0.98 o
   1   9   1       39.80       32.88      1.35 o
   2   9   1      100.93       88.39      1.42 o
   3   9   1     1475.00     1533.69      6.32 o
   4   9   1       53.45       49.89      1.86 o
   5   9   1        0.09        2.10      1.81 o
   6   9   1       91.67       81.15      2.66 o
   7   9   1      272.01      235.65      4.17 o
   8   9   1       40.06       39.54      4.19 o
   9   9   1       25.01       24.13      4.24 o
  10   9   1        0.37        2.10      4.13 o
 -10  10   1        1.41        4.17      4.17 o
  -9  10   1       60.54       55.29      4.80 o
  -8  10   1      224.71      256.17      5.44 o
  -7  10   1        5.77        6.77      3.01 o
  -6  10   1       37.57       35.80      2.61 o
  -5  10   1      137.63      144.90      2.96 o
  -4  10   1       19.34       21.72      1.93 o
  -3  10   1       16.86       13.92      1.70 o
  -2  10   1      200.59      197.78      2.54 o
  -1  10   1      193.62      192.76      2.02 o
   0  10   1       32.26       32.06      1.52 o
   1  10   1      153.83      139.55      2.23 o
   2  10   1     2724.95     2657.47     11.60 o
   3  10   1      580.94      557.98      4.42 o
   4  10   1      218.86      202.45      2.77 o
   5  10   1      547.38      568.89      4.77 o
   6  10   1      419.58      468.79      4.72 o
   7  10   1       50.34       37.48      3.25 o
   8  10   1       32.02       25.12      3.43 o
   9  10   1       99.66       89.76      5.49 o
  -9  11   1       18.24       16.25      4.51 o
  -8  11   1      218.04      244.66      5.25 o
  -7  11   1       12.11       20.25      3.36 o
  -6  11   1       27.79       30.69      3.56 o
  -5  11   1      271.81      265.27      4.48 o
  -4  11   1      389.20      442.05      4.63 o
  -3  11   1      378.85      361.68      3.36 o
  -2  11   1      851.43      895.23      5.45 o
  -1  11   1        1.84        2.59      1.43 o
   0  11   1      299.42      309.92      3.83 o
   1  11   1        0.21       -0.62      1.41 o
   2  11   1     2837.34     2905.36      9.32 o
   3  11   1      479.83      453.04      3.59 o
   4  11   1       62.14       62.81      2.50 o
   5  11   1       16.77       25.51      2.78 o
   6  11   1      129.40      105.38      3.63 o
   7  11   1        2.82        7.78      3.25 o
   8  11   1       93.97      104.66      5.00 o
   9  11   1        3.48        9.21      4.23 o
  -8  12   1       14.82       18.63      3.72 o
  -7  12   1      115.44      130.09      4.70 o
  -6  12   1       34.47       48.65      3.76 o
  -5  12   1      109.61       95.34      3.28 o
  -4  12   1        4.52        5.01      2.34 o
  -3  12   1      323.16      328.76      3.25 o
  -2  12   1       19.21       25.84      1.63 o
  -1  12   1        0.26        0.35      1.28 o
   0  12   1        0.07        1.31      2.71 o
   1  12   1      362.48      371.12      3.85 o
   2  12   1       87.20       68.82      2.21 o
   3  12   1      128.43      151.40      4.01 o
   4  12   1       38.28       38.79      3.16 o
   5  12   1      149.54      163.06      4.32 o
   6  12   1        0.27        0.91      3.02 o
   7  12   1        0.81        4.27      3.24 o
   8  12   1       97.45       81.68      4.42 o
  -7  13   1        0.32       -1.40      3.70 o
  -6  13   1        2.39        1.20      3.50 o
  -5  13   1        0.07       -2.16      2.76 o
  -4  13   1        1.17        0.70      2.65 o
  -3  13   1      215.25      217.92      3.41 o
  -2  13   1       89.21       68.87      1.94 o
  -1  13   1        8.49       18.38      2.78 o
   0  13   1        0.08        0.65      2.59 o
   1  13   1        2.60        2.85      1.32 o
   2  13   1       26.05       26.42      2.72 o
   3  13   1       17.60       17.72      3.33 o
   4  13   1        0.02       -0.24      3.50 o
   5  13   1        2.47        2.23      3.23 o
   6  13   1       21.67       19.56      3.87 o
   7  13   1        2.19        4.13      3.51 o
  -6  14   1        4.36        5.20      3.57 o
  -5  14   1        0.17        2.10      3.35 o
  -4  14   1       81.75       78.95      4.24 o
  -3  14   1       21.03       18.00      3.51 o
  -2  14   1       76.84       72.76      4.15 o
  -1  14   1        2.21        6.11      2.55 o
   0  14   1        2.09        1.91      2.71 o
   1  14   1      207.53      235.95      4.55 o
   2  14   1        9.35       11.29      3.58 o
   3  14   1        5.47        4.63      3.32 o
   4  14   1       50.22       52.48      4.13 o
   5  14   1        3.09        3.92      3.54 o
   6  14   1        0.02       -0.25      3.55 o
  -5  15   1        4.48        5.60      4.17 o
  -4  15   1       24.66       31.56      3.91 o
  -3  15   1       29.61       49.02      3.92 o
  -2  15   1       16.37       27.92      3.84 o
  -1  15   1       28.94       31.48      3.61 o
   0  15   1       19.64       26.53      3.18 o
   1  15   1        0.04       -1.49      3.70 o
   2  15   1        0.10       -0.45      3.72 o
   3  15   1       29.51       25.61      3.83 o
   4  15   1        9.86        9.95      3.68 o
   5  15   1        4.06        7.28      3.88 o
  -4  16   1        0.13        0.06      4.16 o
  -3  16   1        2.25        3.97      4.30 o
  -2  16   1        0.29        1.39      3.87 o
  -1  16   1        0.67       -0.18      4.62 o
   0  16   1       80.88       86.71      5.07 o
   1  16   1        1.81        2.91      3.95 o
   2  16   1       37.72       49.51      4.83 o
   3  16   1        2.18        6.57      4.04 o
 -12   0   2      338.24      345.09     14.10 o
 -11   0   2       47.70       58.85      8.02 o
 -10   0   2     1023.05     1124.96     10.63 o
  -9   0   2        0.93        1.06      3.03 o
  -8   0   2     2189.48     1956.33     10.80 o
  -7   0   2       13.18        9.69      2.06 o
  -6   0   2    21749.42    21790.86    218.97 o
  -5   0   2      161.01      175.48      2.54 o
  -3   0   2      479.01      624.00      3.28 o
   3   0   2     1473.37     1370.53      5.84 o
   4   0   2      166.58      207.36      2.72 o
   5   0   2      544.39      457.95      3.98 o
   6   0   2      198.77      180.47      2.94 o
   7   0   2       38.14       32.19      2.05 o
   8   0   2       15.36       14.95      2.71 o
   9   0   2       13.35        8.74      3.54 o
  10   0   2       28.97       50.34      6.18 o
  11   0   2        4.32        9.32      5.61 o
  12   0   2       75.34       65.35     12.35 o
 -12   1   2        0.08        2.70      4.84 o
 -11   1   2       18.02       30.70      3.92 o
 -10   1   2      403.34      394.78      5.16 o
  -9   1   2     1355.84     1400.35      8.67 o
  -8   1   2        7.49       16.01      1.77 o
  -7   1   2     1079.94     1154.09      5.14 o
  -6   1   2       17.50       20.26      1.38 o
  -5   1   2     5182.11     5210.41     11.42 o
  -4   1   2     3582.90     3831.62      8.96 o
  -3   1   2    14282.97    14255.17     92.65 o
   3   1   2     5658.53     5692.66     17.05 o
   4   1   2     1115.21     1038.76      3.62 o
   5   1   2      581.60      508.72      3.01 o
   6   1   2      264.38      261.94      2.55 o
   7   1   2       52.20       55.16      1.76 o
   8   1   2      405.27      413.34      3.56 o
   9   1   2        4.84        7.29      1.41 o
  10   1   2      362.02      360.40      5.13 o
  11   1   2       77.05       73.13      5.07 o
  12   1   2        0.00       -1.81      7.24 o
 -12   2   2        0.03        1.65      5.03 o
 -11   2   2       96.18       95.98      4.36 o
 -10   2   2        0.03        2.20      2.38 o
  -9   2   2       71.08       78.78      2.49 o
  -8   2   2        1.10        5.74      1.78 o
  -7   2   2     2786.51     2914.50      8.51 o
  -6   2   2       40.12       48.63      1.32 o
  -5   2   2     4383.54     4330.66      9.80 o
  -4   2   2        0.63        2.41      0.74 o
  -3   2   2     5411.18     5495.79     12.29 o
  -2   2   2      589.46      588.59      2.12 o
   2   2   2       80.46       87.79      1.30 o
   3   2   2     5591.39     5362.34     24.21 o
   4   2   2       84.42       67.32      1.13 o
   5   2   2        9.72        7.69      0.94 o
   6   2   2       38.17       34.93      1.27 o
   7   2   2      539.65      529.41      3.44 o
   8   2   2        0.02       -0.93      1.56 o
   9   2   2       38.41       32.93      1.85 o
  10   2   2        2.95        3.17      1.80 o
  11   2   2       19.44       15.08      3.35 o
  12   2   2        0.33        0.40      6.56 o
 -12   3   2        0.03        2.58      4.60 o
 -11   3   2       11.81       11.26      3.17 o
 -10   3   2       23.55       34.24      2.72 o
  -9   3   2       82.23       89.09      2.49 o
  -8   3   2       92.99       94.34      2.07 o
  -7   3   2        3.25        0.72      1.20 o
  -6   3   2       50.80       56.78      1.25 o
  -5   3   2      828.00      971.85      3.04 o
  -4   3   2        6.72        9.80      0.74 o
  -3   3   2        0.33        2.87      0.69 o
  -2   3   2     7164.90     7051.97     24.50 o
  -1   3   2     8005.89     8061.46     34.37 o
   1   3   2      805.27      876.22      4.10 o
   2   3   2      287.53      295.36      2.08 o
   3   3   2     5501.47     5530.22     20.78 o
   4   3   2       22.76       31.39      1.00 o
   5   3   2      148.75      210.32      1.82 o
   6   3   2        0.29        0.99      1.00 o
   7   3   2       25.08       22.69      1.41 o
   8   3   2       15.82        7.63      1.75 o
   9   3   2        6.89        3.46      1.75 o
  10   3   2       69.18       77.11      2.63 o
  11   3   2       24.71       16.35      3.44 o
  12   3   2        2.10        1.48      5.73 o
 -12   4   2       62.08       47.24      5.40 o
 -11   4   2        2.24        4.41      2.99 o
 -10   4   2      265.61      280.50      4.11 o
  -9   4   2        0.30        1.83      1.82 o
  -8   4   2      364.58      316.90      3.28 o
  -7   4   2       82.05       91.76      1.80 o
  -6   4   2        1.70        2.91      0.81 o
  -5   4   2      530.08      542.75      2.44 o
  -4   4   2     1070.80     1131.32      5.36 o
  -3   4   2       91.21       73.20      1.11 o
  -2   4   2     3221.51     3598.22     10.30 o
  -1   4   2     1134.73     1188.61      4.06 o
   0   4   2       21.23       22.08      0.95 o
   1   4   2     1040.53     1042.40      3.68 o
   2   4   2      865.89      871.84      4.93 o
   3   4   2      384.13      385.80      2.72 o
   4   4   2      143.79      208.09      1.99 o
   5   4   2       12.80       17.30      1.21 o
   6   4   2      700.75      726.26      3.52 o
   7   4   2        2.02        1.84      1.49 o
   8   4   2       10.35       18.00      1.93 o
   9   4   2        0.49        1.48      1.95 o
  10   4   2      231.15      230.58      3.53 o
  11   4   2        5.80        3.89      3.33 o
 -11   5   2       25.22       28.84      3.30 o
 -10   5   2        2.89        1.90      2.39 o
  -9   5   2        2.07        2.17      1.91 o
  -8   5   2       20.30       21.43      1.73 o
  -7   5   2       71.87       68.18      1.81 o
  -6   5   2       37.57       41.86      1.40 o
  -5   5   2      166.82      172.98      1.87 o
  -4   5   2        9.40       14.83      0.90 o
  -3   5   2       34.92       37.51      0.97 o
  -2   5   2     1488.62     1557.00      5.06 o
  -1   5   2      459.48      408.05      2.56 o
   0   5   2     4273.54     4299.16     12.94 o
   1   5   2      309.52      343.25      2.20 o
   2   5   2     6450.51     6232.65     16.79 o
   3   5   2      106.64       88.37      1.34 o
   4   5   2       15.37       11.19      1.22 o
   5   5   2        1.43        5.52      1.14 o
   6   5   2      402.17      383.41      2.94 o
   7   5   2       44.55       51.15      2.13 o
   8   5   2      142.21      148.10      3.05 o
   9   5   2        9.93        8.11      2.67 o
  10   5   2        0.07       -0.54      2.70 o
  11   5   2        0.01        0.38      3.89 o
 -11   6   2       18.70       24.03      3.84 o
 -10   6   2       37.64       32.62      3.44 o
  -9   6   2       36.55       29.00      3.19 o
  -8   6   2        0.01        1.17      1.97 o
  -7   6   2      105.14      124.24      2.35 o
  -6   6   2       25.01       26.05      1.54 o
  -5   6   2      579.12      580.67      3.11 o
  -4   6   2      259.90      275.31      2.02 o
  -3   6   2     3700.88     3823.13      9.80 o
  -2   6   2      272.74      321.06      2.36 o
  -1   6   2       87.01       97.95      1.43 o
   0   6   2       43.87       42.09      1.31 o
   1   6   2     4489.72     4972.06     15.76 o
   2   6   2      957.07     1035.81      3.97 o
   3   6   2     3173.64     3096.26      6.69 o
   4   6   2     1090.16     1146.74      4.72 o
   5   6   2     1803.08     1888.16      8.34 o
   6   6   2       39.14       37.46      1.86 o
   7   6   2      243.36      249.09      3.34 o
   8   6   2        2.77        3.91      2.22 o
   9   6   2        1.04        1.23      2.76 o
  10   6   2        6.67        6.52      3.11 o
  11   6   2        0.67       -0.16      3.67 o
 -11   7   2        1.24        1.92      4.29 o
 -10   7   2        3.20        3.29      3.12 o
  -9   7   2      179.12      181.27      4.08 o
  -8   7   2       70.70       85.59      2.73 o
  -7   7   2       95.30       90.04      2.36 o
  -6   7   2       46.77       47.83      1.99 o
  -5   7   2     1503.53     1470.57      5.22 o
  -4   7   2      114.64      129.46      1.62 o
  -3   7   2      812.51      883.10      4.13 o
  -2   7   2      916.83      984.49      4.80 o
  -1   7   2     1418.34     1771.44      8.38 o
   0   7   2     1311.44     1398.82      5.51 o
   1   7   2        3.98       15.95      1.26 o
   2   7   2       78.47       70.96      1.40 o
   3   7   2       37.07       21.06      1.12 o
   4   7   2       24.67       26.69      1.35 o
   5   7   2        0.59        0.40      1.44 o
   6   7   2        0.46        4.26      1.82 o
   7   7   2        1.73        1.36      1.94 o
   8   7   2       34.13       30.25      3.27 o
   9   7   2        0.45        0.86      3.10 o
  10   7   2       36.38       46.39      3.68 o
  11   7   2       11.92        6.97      3.64 o
 -10   8   2        1.51        1.77      3.84 o
  -9   8   2       11.70       14.58      3.25 o
  -8   8   2      108.56      100.69      3.29 o
  -7   8   2       38.80       35.14      2.67 o
  -6   8   2     1908.95     1983.73      7.69 o
  -5   8   2       57.52       63.22      1.68 o
  -4   8   2        0.05        0.40      0.92 o
  -3   8   2       65.01       66.11      1.66 o
  -2   8   2     1550.61     1415.18      4.69 o
  -1   8   2       32.71       37.83      1.10 o
   0   8   2      430.70      433.13      3.71 o
   1   8   2      123.16      131.14      2.12 o
   2   8   2      322.55      283.45      3.00 o
   3   8   2       10.30        5.78      1.03 o
   4   8   2     1187.20     1147.73      5.88 o
   5   8   2      128.92      129.73      2.27 o
   6   8   2       15.28       14.12      1.96 o
   7   8   2       40.61       44.69      2.76 o
   8   8   2      207.96      207.41      5.21 o
   9   8   2        1.12        0.59      3.24 o
  10   8   2       20.96       26.33      3.69 o
 -10   9   2        1.56       -0.89      4.59 o
  -9   9   2        2.50        2.73      3.53 o
  -8   9   2      247.40      254.49      5.26 o
  -7   9   2        0.28        0.36      2.41 o
  -6   9   2      532.22      527.99      4.63 o
  -5   9   2        2.50        0.59      1.06 o
  -4   9   2       86.31       70.80      1.62 o
  -3   9   2       40.71       37.05      1.61 o
  -2   9   2      161.89      165.79      1.91 o
  -1   9   2      771.52      750.78      3.67 o
   0   9   2     2561.99     2452.78      8.25 o
   1   9   2       32.68       28.40      1.42 o
   2   9   2      111.16       95.11      1.81 o
   3   9   2      241.07      252.33      2.76 o
   4   9   2     1223.79     1203.78      7.20 o
   5   9   2      100.25      111.45      2.78 o
   6   9   2        7.49        5.21      2.05 o
   7   9   2       77.84       83.76      3.19 o
   8   9   2       41.04       37.64      3.65 o
   9   9   2        1.61        5.55      3.46 o
  10   9   2      135.99      146.45      5.50 o
  -9  10   2        6.80        2.64      4.19 o
  -8  10   2       58.09       64.63      4.13 o
  -7  10   2      410.96      444.83      5.39 o
  -6  10   2      246.17      253.05      3.69 o
  -5  10   2        0.31        0.83      2.15 o
  -4  10   2      849.99      886.84      7.24 o
  -3  10   2        9.42       12.37      1.65 o
  -2  10   2      164.00      158.72      2.33 o
  -1  10   2      424.76      443.10      3.22 o
   0  10   2     1442.86     1473.50      8.05 o
   1  10   2      196.81      205.86      3.22 o
   2  10   2     1601.51     1606.71     10.47 o
   3  10   2      794.38      792.72      5.84 o
   4  10   2        7.09        5.34      1.56 o
   5  10   2       32.74       28.65      2.35 o
   6  10   2      576.68      606.93      5.37 o
   7  10   2      561.89      568.63      6.44 o
   8  10   2       50.81       48.77      4.00 o
   9  10   2       37.56       49.39      4.68 o
  -9  11   2       14.81       14.84      4.21 o
  -8  11   2       75.69       85.32      4.31 o
  -7  11   2        0.89        1.87      3.16 o
  -6  11   2       24.66       25.82      3.49 o
  -5  11   2      217.27      230.00      4.13 o
  -4  11   2       37.80       34.52      1.85 o
  -3  11   2      719.26      687.38      5.04 o
  -2  11   2      223.20      208.92      3.40 o
  -1  11   2     1243.87     1211.05      8.12 o
   0  11   2       11.42       13.98      1.76 o
   1  11   2      107.57      110.62      2.63 o
   2  11   2       35.25       39.94      2.16 o
   3  11   2      216.30      208.08      4.00 o
   4  11   2      508.28      514.39      5.21 o
   5  11   2     1304.99     1313.42      7.35 o
   6  11   2        0.06        1.61      2.91 o
   7  11   2       91.19       82.82      3.76 o
   8  11   2       22.53       30.16      3.98 o
   9  11   2       61.99       70.01      4.70 o
  -8  12   2        9.42       14.18      3.49 o
  -7  12   2      145.39      136.76      4.56 o
  -6  12   2       21.03       29.50      3.45 o
  -5  12   2      166.68      179.12      3.89 o
  -4  12   2        5.14        2.05      1.26 o
  -3  12   2        0.09        1.70      1.96 o
  -2  12   2      441.64      468.89      3.81 o
  -1  12   2      541.36      566.56      5.32 o
   0  12   2       73.26       64.31      2.81 o
   1  12   2      156.23      137.50      2.96 o
   2  12   2      334.71      309.11      3.70 o
   3  12   2       23.10       29.91      2.80 o
   4  12   2      121.23      123.27      3.93 o
   5  12   2       42.95       50.70      3.67 o
   6  12   2       80.29       94.98      4.02 o
   7  12   2        3.85        3.93      3.61 o
   8  12   2       35.59       39.57      4.37 o
  -7  13   2        0.66       -1.89      3.73 o
  -6  13   2       75.02       81.23      3.69 o
  -5  13   2        0.48        0.24      2.80 o
  -4  13   2       33.91       20.68      2.69 o
  -3  13   2       31.88       28.66      2.16 o
  -2  13   2      123.65      116.95      2.72 o
  -1  13   2       12.80        9.08      1.74 o
   0  13   2      130.87      115.88      2.43 o
   1  13   2       42.45       32.50      1.70 o
   2  13   2      343.68      359.62      7.05 o
   3  13   2        3.25        1.93      3.35 o
   4  13   2       20.60       15.89      3.40 o
   5  13   2        5.13        1.23      3.40 o
   6  13   2       15.56       11.81      3.60 o
   7  13   2        0.90       -0.86      3.82 o
  -6  14   2        2.24        2.71      3.90 o
  -5  14   2        5.26        4.36      3.26 o
  -4  14   2        1.01        0.25      2.88 o
  -3  14   2       82.23       85.34      3.53 o
  -2  14   2       20.24       15.27      3.04 o
  -1  14   2       57.12       56.74      3.38 o
   0  14   2       16.63       10.45      2.62 o
   1  14   2       12.06       12.95      2.85 o
   2  14   2       31.12       16.32      3.63 o
   3  14   2        0.03        1.78      3.29 o
   4  14   2       26.67       30.40      3.74 o
   5  14   2        8.90        9.16      3.69 o
   6  14   2       12.16       12.03      3.70 o
  -5  15   2        0.31        0.83      3.79 o
  -4  15   2       19.24       12.73      4.22 o
  -3  15   2       72.04       80.21      4.27 o
  -2  15   2       52.19       48.36      4.16 o
  -1  15   2        0.00        1.89      3.17 o
   0  15   2        9.27        9.56      3.20 o
   1  15   2       10.01       15.93      3.97 o
   2  15   2        0.01        1.89      3.79 o
   3  15   2        0.69        2.67      3.72 o
   4  15   2        3.25        1.57      3.84 o
   5  15   2       74.22       93.03      4.67 o
  -3  16   2       13.71       24.44      4.19 o
  -2  16   2        9.03        9.75      3.82 o
  -1  16   2       17.47       18.08      3.86 o
   0  16   2       21.86       24.56      4.35 o
   1  16   2        0.01        1.80      4.09 o
   2  16   2        2.53        2.03      4.07 o
   3  16   2       28.55       39.41      4.25 o
 -12   1   3       11.71        9.56      4.91 o
 -11   1   3       43.94       38.93      3.83 o
 -10   1   3      270.05      276.73      4.58 o
  -9   1   3     1234.49     1213.19      6.30 o
  -8   1   3        0.16        1.92      1.56 o
  -7   1   3       27.06       31.10      1.42 o
  -6   1   3       40.04       58.71      1.51 o
  -5   1   3     9324.82     9456.33     20.67 o
  -4   1   3     1303.63     1465.09      4.11 o
  -3   1   3     1703.93     1824.96      7.63 o
  -2   1   3     4407.33     4640.99     26.82 o
   2   1   3    14922.26    14795.70     64.18 o
   3   1   3      143.26      116.56      1.43 o
   4   1   3      496.90      476.41      2.88 o
   5   1   3      157.11      125.39      1.60 o
   6   1   3      244.68      240.34      2.21 o
   7   1   3       99.85      104.08      1.81 o
   8   1   3        1.76        0.69      1.01 o
   9   1   3       58.01       66.61      2.43 o
  10   1   3      140.49      144.90      3.44 o
  11   1   3        6.86        6.06      4.58 o
  12   1   3        6.24        4.05      4.87 o
 -12   2   3       59.23       73.16      5.48 o
 -11   2   3        6.75        5.54      3.48 o
 -10   2   3       62.10       54.73      2.95 o
  -9   2   3       42.90       42.97      2.14 o
  -8   2   3      101.25       93.98      2.20 o
  -7   2   3       29.64       23.29      1.46 o
  -6   2   3       17.33       20.60      1.25 o
  -5   2   3      234.95      250.24      1.82 o
  -4   2   3      900.24      814.29      3.07 o
  -3   2   3      101.89       91.21      1.31 o
  -2   2   3       82.34      109.03      1.17 o
   2   2   3     1733.25     1679.40      4.29 o
   3   2   3       11.76       15.58      1.12 o
   4   2   3      104.87       78.44      1.52 o
   5   2   3        1.51        0.90      0.78 o
   6   2   3      142.41      140.09      1.53 o
   7   2   3      173.22      187.03      2.09 o
   8   2   3      860.81      814.54      4.44 o
   9   2   3       37.88       34.78      1.64 o
  10   2   3      577.69      638.02      6.44 o
  11   2   3       19.16       23.24      3.78 o
  12   2   3       15.29       21.17      5.92 o
 -12   3   3        9.59       10.59      4.54 o
 -11   3   3        9.31        9.25      3.54 o
 -10   3   3       59.97       61.36      2.85 o
  -9   3   3       53.19       61.59      2.12 o
  -8   3   3      157.69      133.11      2.36 o
  -7   3   3       69.60       89.00      1.71 o
  -6   3   3     1017.97     1013.20      3.61 o
  -5   3   3       34.46       46.50      1.17 o
  -4   3   3      761.95      769.78      3.04 o
  -3   3   3      846.64      759.76      4.19 o
  -2   3   3     6157.25     6154.11     16.53 o
  -1   3   3       12.18       11.35      0.85 o
   0   3   3    12258.53    12288.95     83.17 o
   1   3   3     1092.19     1047.31      3.61 o
   2   3   3       97.16       77.84      1.30 o
   3   3   3       46.51       38.81      1.20 o
   4   3   3      705.82      732.28      3.50 o
   5   3   3       79.22      118.56      1.50 o
   6   3   3      407.67      380.22      2.35 o
   7   3   3      421.76      469.07      3.01 o
   8   3   3       28.53       17.40      1.42 o
   9   3   3        0.12        0.34      1.60 o
  10   3   3        0.01        0.98      3.15 o
  11   3   3       12.42        6.30      3.77 o
 -12   4   3        0.00       -2.29      4.70 o
 -11   4   3       31.83       16.37      3.08 o
 -10   4   3        3.80        9.94      2.85 o
  -9   4   3       20.05       31.04      2.38 o
  -8   4   3        5.57       10.32      1.44 o
  -7   4   3       28.27       32.26      1.40 o
  -6   4   3       45.25       34.12      1.15 o
  -5   4   3     2299.89     2184.69      6.10 o
  -4   4   3      518.52      541.66      2.86 o
  -3   4   3     3623.73     3372.06      9.92 o
  -2   4   3       14.85       15.60      0.82 o
  -1   4   3    17239.99    16673.53    102.25 o
   0   4   3      623.32      699.34      2.46 o
   1   4   3       36.30       35.51      0.98 o
   2   4   3      147.50      151.35      1.50 o
   3   4   3     1758.13     1879.02      5.87 o
   4   4   3        4.74        6.62      1.01 o
   5   4   3     4354.92     4485.00     14.64 o
   6   4   3      172.51      164.83      2.13 o
   7   4   3      129.09      119.41      2.65 o
   8   4   3       84.15       87.73      2.28 o
   9   4   3      119.59      117.47      2.80 o
  10   4   3       50.19       39.59      2.96 o
  11   4   3        8.19        3.54      3.83 o
 -11   5   3        0.96        2.01      3.30 o
 -10   5   3       42.66       56.46      3.09 o
  -9   5   3       15.03       11.28      2.18 o
  -8   5   3       62.75       54.43      2.29 o
  -7   5   3      281.31      324.63      2.93 o
  -6   5   3      412.61      444.76      2.95 o
  -5   5   3       79.06       90.63      1.63 o
  -4   5   3     1257.22     1361.53      4.38 o
  -3   5   3      649.84      506.54      2.47 o
  -2   5   3       39.41       32.82      1.11 o
  -1   5   3     1407.67     1371.36      3.97 o
   0   5   3      253.21      248.23      1.87 o
   1   5   3     3936.62     4128.12     12.77 o
   2   5   3     1405.89     1403.22      4.70 o
   3   5   3      582.54      682.43      3.36 o
   4   5   3      316.43      323.12      2.10 o
   5   5   3     1240.96     1220.42      4.99 o
   6   5   3        0.79        2.75      1.15 o
   7   5   3      883.12      912.16      5.72 o
   8   5   3       57.57       44.13      2.47 o
   9   5   3       18.39       13.89      2.46 o
  10   5   3       30.92       41.27      3.03 o
  11   5   3       10.15        9.19      3.89 o
 -11   6   3        0.72        2.04      3.54 o
 -10   6   3       51.89       44.88      3.64 o
  -9   6   3        2.26        7.15      3.06 o
  -8   6   3      260.48      262.99      3.43 o
  -7   6   3        0.30        0.06      1.61 o
  -6   6   3      153.00      157.24      2.08 o
  -5   6   3      192.29      184.95      1.78 o
  -4   6   3     5215.83     5419.76      8.16 o
  -3   6   3      159.97      194.68      1.78 o
  -2   6   3      605.78      652.25      3.22 o
  -1   6   3        0.07        0.34      0.81 o
   0   6   3     3917.30     3930.30     11.43 o
   1   6   3      827.50      829.61      3.43 o
   2   6   3       43.15       40.96      1.89 o
   3   6   3      530.20      499.73      2.85 o
   4   6   3     2289.91     2375.76     11.93 o
   5   6   3        5.24        7.64      1.33 o
   6   6   3       34.69       34.85      1.77 o
   7   6   3      261.50      277.50      3.62 o
   8   6   3      711.78      751.14      7.61 o
   9   6   3       19.51       21.14      2.67 o
  10   6   3       12.95       13.09      3.18 o
  11   6   3        0.01       -1.24      3.92 o
 -11   7   3        0.30        0.53      3.49 o
 -10   7   3      126.36      102.92      4.01 o
  -9   7   3        4.60        7.11      2.89 o
  -8   7   3      351.64      365.72      4.04 o
  -7   7   3        0.09        0.08      1.97 o
  -6   7   3       84.18       65.47      1.96 o
  -5   7   3      500.61      534.35      3.25 o
  -4   7   3        2.83        2.52      0.99 o
  -3   7   3      558.73      543.26      3.14 o
  -2   7   3      114.09       94.89      1.66 o
  -1   7   3      210.00      229.05      2.16 o
   0   7   3     7356.70     7651.13     20.43 o
   1   7   3     1144.62     1117.97      5.44 o
   2   7   3      399.62      446.97      3.23 o
   3   7   3      660.53      719.04      4.38 o
   4   7   3      499.65      440.77      2.67 o
   5   7   3      122.40      114.95      2.02 o
   6   7   3      398.09      406.14      3.72 o
   7   7   3       21.38       19.99      2.18 o
   8   7   3      151.42      129.63      4.00 o
   9   7   3      108.91      123.09      4.12 o
  10   7   3       47.69       42.31      3.85 o
  11   7   3        9.21       15.02      4.19 o
 -10   8   3        1.32        0.33      3.64 o
  -9   8   3        0.02        0.24      3.27 o
  -8   8   3        3.42        1.52      2.93 o
  -7   8   3      115.10      106.56      2.83 o
  -6   8   3       34.62       34.09      1.92 o
  -5   8   3      233.24      247.66      2.28 o
  -4   8   3      333.04      308.05      2.31 o
  -3   8   3       15.16       14.27      1.30 o
  -2   8   3      127.18      132.70      1.86 o
  -1   8   3      375.14      425.74      2.61 o
   0   8   3       74.74       66.21      1.96 o
   1   8   3       56.36       71.41      1.78 o
   2   8   3      428.15      410.97      3.16 o
   3   8   3      700.05      837.88      3.76 o
   4   8   3      729.78      711.83      4.68 o
   5   8   3      106.97      106.12      2.22 o
   6   8   3       54.07       54.92      2.22 o
   7   8   3       44.41       41.04      2.61 o
   8   8   3       55.79       53.32      3.61 o
   9   8   3       53.37       49.38      3.87 o
  10   8   3        0.74        3.16      3.79 o
 -10   9   3       21.64       23.72      4.37 o
  -9   9   3       40.62       33.87      3.84 o
  -8   9   3        9.77       14.11      3.53 o
  -7   9   3       62.70       72.42      2.83 o
  -6   9   3      222.95      226.37      2.82 o
  -5   9   3      286.04      325.93      2.70 o
  -4   9   3       23.40       17.97      1.48 o
  -3   9   3      101.22      121.26      2.09 o
  -2   9   3      281.37      297.60      2.45 o
  -1   9   3        7.77        7.03      1.00 o
   0   9   3       24.88       25.39      1.84 o
   1   9   3      656.04      664.65      4.24 o
   2   9   3       40.49       33.76      1.48 o
   3   9   3      419.26      450.92      3.43 o
   4   9   3       10.80        9.33      1.45 o
   5   9   3      979.24      975.65      5.79 o
   6   9   3      123.92      116.21      2.72 o
   7   9   3       82.43       85.99      3.04 o
   8   9   3        4.65        7.60      3.32 o
   9   9   3        0.56        0.49      3.45 o
  10   9   3        7.75        4.91      3.85 o
  -9  10   3        1.59        5.39      3.95 o
  -8  10   3        8.62        8.48      2.93 o
  -7  10   3       17.58       28.99      2.90 o
  -6  10   3        0.08        1.10      2.20 o
  -5  10   3       14.53       12.50      1.62 o
  -4  10   3      326.24      346.66      4.06 o
  -3  10   3      510.35      488.21      4.12 o
  -2  10   3       14.54        9.25      1.42 o
  -1  10   3        8.95       12.24      1.56 o
   0  10   3      908.56      893.13      5.42 o
   1  10   3      634.55      635.77      4.91 o
   2  10   3      787.10      774.56      4.88 o
   3  10   3      936.17      894.00      7.32 o
   4  10   3      259.28      273.92      3.09 o
   5  10   3        5.71        6.96      2.20 o
   6  10   3       83.80       80.14      3.16 o
   7  10   3       32.78       31.50      3.58 o
   8  10   3        1.98        3.44      3.77 o
   9  10   3       19.54       23.82      4.55 o
  -9  11   3        9.18       16.22      4.24 o
  -8  11   3      140.58      137.91      4.75 o
  -7  11   3        9.73        3.40      3.28 o
  -6  11   3       10.52        8.64      3.29 o
  -5  11   3       96.65      107.89      2.85 o
  -4  11   3     1172.23     1277.10      6.58 o
  -3  11   3       25.31       28.90      2.34 o
  -2  11   3       63.96       63.82      1.94 o
  -1  11   3      785.86      793.44      5.06 o
   0  11   3      293.69      262.64      3.46 o
   1  11   3       11.96        7.41      2.46 o
   2  11   3       39.16       41.06      2.20 o
   3  11   3        0.23        2.61      2.29 o
   4  11   3      291.52      288.01      4.40 o
   5  11   3        0.01        3.13      1.62 o
   6  11   3       13.19        8.59      3.48 o
   7  11   3       26.70       18.24      3.48 o
   8  11   3      123.63      121.93      5.13 o
   9  11   3        4.70        4.97      4.53 o
  -8  12   3        0.85        4.39      4.24 o
  -7  12   3       12.13       18.20      3.55 o
  -6  12   3        5.35        3.66      3.13 o
  -5  12   3      138.29      152.10      3.91 o
  -4  12   3       70.49       54.22      2.48 o
  -3  12   3       29.92       34.48      2.13 o
  -2  12   3       11.85        6.56      1.54 o
  -1  12   3      847.81      916.95      5.96 o
   0  12   3      182.95      167.53      3.18 o
   1  12   3       24.38       19.64      2.35 o
   2  12   3      184.22      154.70      5.43 o
   3  12   3        2.21        2.46      2.48 o
   4  12   3      120.68      122.07      3.93 o
   5  12   3        0.55        0.35      3.19 o
   6  12   3       68.19       59.19      3.76 o
   7  12   3        1.47        0.92      3.64 o
   8  12   3        0.69        3.84      4.00 o
  -7  13   3        6.07        5.45      4.14 o
  -6  13   3       41.52       47.90      3.50 o
  -5  13   3        2.30        4.79      2.76 o
  -4  13   3       35.25       28.59      2.76 o
  -3  13   3      100.61      108.04      2.79 o
  -2  13   3       39.43       25.92      2.20 o
  -1  13   3       23.09       15.07      1.42 o
   0  13   3       23.78       20.88      2.18 o
   1  13   3        3.17        3.07      2.42 o
   2  13   3        7.99        8.92      2.27 o
   3  13   3      550.74      548.07      7.67 o
   4  13   3        0.65        0.34      3.54 o
   5  13   3       61.95       73.84      3.89 o
   6  13   3       62.97       66.63      4.00 o
   7  13   3       19.03       21.87      4.08 o
  -6  14   3       17.32       17.36      4.06 o
  -5  14   3       16.83       19.04      3.59 o
  -4  14   3       26.72       34.58      3.24 o
  -3  14   3        7.48        8.41      2.82 o
  -2  14   3        5.21        4.28      2.92 o
  -1  14   3        0.65        0.82      2.76 o
   0  14   3        4.02        6.92      3.09 o
   1  14   3       33.33       40.05      3.98 o
   2  14   3        1.20        2.99      3.55 o
   3  14   3       44.09       50.69      4.31 o
   4  14   3        4.25        9.08      3.61 o
   5  14   3        3.10        3.93      3.50 o
   6  14   3       40.43       39.45      3.97 o
  -5  15   3        2.36        1.89      3.95 o
  -4  15   3        0.95        4.64      3.97 o
  -3  15   3       38.79       37.10      4.05 o
  -2  15   3       53.52       58.60      4.26 o
  -1  15   3        7.44        9.80      3.35 o
   0  15   3        4.55        2.51      3.17 o
   1  15   3       12.40        1.51      3.43 o
   2  15   3        8.55        9.79      3.92 o
   3  15   3        0.01        0.63      3.61 o
   4  15   3       18.45       30.54      4.16 o
   5  15   3       37.07       44.53      4.13 o
  -3  16   3        1.06        4.52      4.15 o
  -2  16   3        4.93        9.26      4.04 o
  -1  16   3        2.60        1.79      3.56 o
   0  16   3       28.13       33.99      3.97 o
   1  16   3        7.18       10.94      4.00 o
   2  16   3       52.83       67.13      5.06 o
   3  16   3        1.39        2.44      4.20 o
 -12   0   4      256.39      241.20     12.98 o
 -11   0   4       64.85       53.77      5.68 o
 -10   0   4        3.49        0.20      2.76 o
  -9   0   4       14.26       20.00      2.47 o
  -8   0   4     1389.90     1243.40      8.32 o
  -7   0   4      199.92      234.50      3.08 o
  -6   0   4     2295.99     2399.24      8.18 o
  -5   0   4      914.95      994.87      5.79 o
  -4   0   4     1502.82     1270.11     10.48 o
  -3   0   4      594.63      543.84      8.54 o
  -2   0   4       80.03       52.68      1.58 o
   2   0   4    83296.20    77984.97    339.06 o
   3   0   4     1086.26     1144.09      6.90 o
   4   0   4     1196.05     1402.16      6.90 o
   5   0   4      194.60      208.37      3.41 o
   6   0   4      334.36      349.35      4.92 o
   7   0   4      142.20      134.32      3.95 o
   8   0   4      297.15      282.39      5.73 o
   9   0   4       43.90       29.71      4.66 o
  10   0   4     1027.26     1105.19     18.09 o
  11   0   4       43.84       39.61      7.18 o
  12   0   4        0.12       -0.25      7.17 o
 -12   1   4       25.71       18.47      4.12 o
 -11   1   4      190.46      132.30      4.15 o
 -10   1   4      300.46      262.13      4.28 o
  -9   1   4       63.64       45.86      2.03 o
  -8   1   4      434.07      437.52      3.61 o
  -7   1   4       80.95       85.38      1.56 o
  -6   1   4      503.15      532.02      2.77 o
  -5   1   4      379.46      397.04      2.65 o
  -4   1   4       12.15        6.02      0.94 o
  -3   1   4       66.19       71.54      1.68 o
  -2   1   4     4700.30     4835.61     12.77 o
   1   1   4    13386.57    12977.96     79.88 o
   2   1   4       72.60       70.17      0.97 o
   3   1   4      222.85      299.69      1.88 o
   4   1   4      167.66      199.13      1.67 o
   5   1   4      150.65      149.20      1.76 o
   6   1   4      655.89      655.62      3.18 o
   7   1   4       22.73       19.56      1.14 o
   8   1   4      218.32      199.71      2.65 o
   9   1   4        1.96       -0.33      2.66 o
  10   1   4        3.03        8.91      3.18 o
  11   1   4       39.48       49.26      5.28 o
  12   1   4       22.86       25.76      5.34 o
 -12   2   4       25.01       25.38      4.32 o
 -11   2   4      103.87       90.10      4.28 o
 -10   2   4       17.40       12.77      2.06 o
  -9   2   4      659.86      599.96      5.11 o
  -8   2   4       61.01       70.90      1.99 o
  -7   2   4      117.19      120.09      1.77 o
  -6   2   4        4.69        5.76      1.25 o
  -5   2   4      659.77      770.58      3.29 o
  -4   2   4      352.24      339.05      2.14 o
  -3   2   4     3961.87     3778.79     14.59 o
  -2   2   4      170.19      183.91      1.46 o
  -1   2   4      219.78      176.26      1.28 o
   0   2   4      688.59      750.46      4.81 o
   1   2   4     8499.58     8333.91     40.87 o
   2   2   4      997.53     1005.17      3.22 o
   3   2   4     1080.46     1057.24      5.62 o
   4   2   4       31.79       29.82      1.26 o
   5   2   4      358.10      484.07      2.89 o
   6   2   4      114.85      111.13      1.49 o
   7   2   4      138.31      144.94      2.06 o
   8   2   4      137.59      144.46      2.43 o
   9   2   4       36.01       46.27      2.20 o
  10   2   4       27.64       33.23      4.08 o
  11   2   4        7.91        4.63      4.02 o
 -12   3   4        9.73       10.49      4.23 o
 -11   3   4       13.93       12.60      3.58 o
 -10   3   4      165.91      149.60      3.41 o
  -9   3   4        0.21        1.81      1.98 o
  -8   3   4      401.67      388.04      3.74 o
  -7   3   4        7.98        6.58      1.52 o
  -6   3   4      188.34      184.11      1.95 o
  -5   3   4      283.44      310.52      2.43 o
  -4   3   4     1008.75     1062.41      4.03 o
  -3   3   4     1497.13     1601.26      6.81 o
  -2   3   4      408.70      391.38      1.97 o
  -1   3   4     1188.06     1270.46      3.95 o
   0   3   4     3562.67     3724.74      8.92 o
   1   3   4       34.60       33.32      0.93 o
   2   3   4      745.04      733.62      2.97 o
   3   3   4     1920.55     1987.81      5.29 o
   4   3   4     2733.54     2752.25      9.85 o
   5   3   4      561.83      707.49      3.67 o
   6   3   4        0.55        0.53      1.26 o
   7   3   4      617.82      664.21      3.99 o
   8   3   4       18.60       25.88      1.56 o
   9   3   4       27.55       25.55      1.83 o
  10   3   4       10.84       10.43      3.24 o
  11   3   4       84.08       89.52      4.77 o
 -11   4   4        1.78        3.79      3.40 o
 -10   4   4       16.46       16.88      2.87 o
  -9   4   4       35.34       38.13      2.11 o
  -8   4   4        1.51        0.64      1.76 o
  -7   4   4        5.22        1.93      1.34 o
  -6   4   4       30.97       34.22      1.24 o
  -5   4   4      145.95      130.41      1.70 o
  -4   4   4      196.79      207.70      2.17 o
  -3   4   4       15.18       20.12      0.92 o
  -2   4   4        7.24        7.97      0.86 o
  -1   4   4       68.57       66.10      1.21 o
   0   4   4     3050.61     3080.80      7.98 o
   1   4   4      253.53      244.78      2.05 o
   2   4   4     2635.55     2511.85     10.47 o
   3   4   4       45.85       48.44      1.23 o
   4   4   4       10.24        8.02      1.22 o
   5   4   4      973.06      972.19      5.63 o
   6   4   4       21.33       18.91      1.23 o
   7   4   4       34.56       35.28      1.68 o
   8   4   4        1.03        1.35      1.60 o
   9   4   4        0.22        1.50      2.50 o
  10   4   4       25.14       22.91      3.54 o
  11   4   4       54.02       48.01      4.53 o
 -11   5   4        3.84        6.74      3.44 o
 -10   5   4       46.18       43.94      3.12 o
  -9   5   4      158.72      142.00      3.77 o
  -8   5   4      630.55      632.13      5.46 o
  -7   5   4      354.16      373.64      3.11 o
  -6   5   4        0.77        0.90      1.09 o
  -5   5   4       82.48       81.64      1.59 o
  -4   5   4     3342.87     3527.54     10.94 o
  -3   5   4       50.99       71.53      1.31 o
  -2   5   4     1167.41     1224.28      4.23 o
  -1   5   4      463.99      423.89      2.41 o
   0   5   4      163.14      214.47      1.75 o
   1   5   4      685.03      696.92      3.15 o
   2   5   4     1075.37     1032.24      4.04 o
   3   5   4      441.22      452.71      2.86 o
   4   5   4      111.40      113.41      1.86 o
   5   5   4       31.57       27.84      1.33 o
   6   5   4       41.54       43.93      1.45 o
   7   5   4       10.71       10.88      1.98 o
   8   5   4       51.98       48.99      2.83 o
   9   5   4        0.78        1.87      2.54 o
  10   5   4       52.30       51.30      3.66 o
  11   5   4        1.33       -1.06      4.01 o
 -11   6   4       23.54       15.90      3.64 o
 -10   6   4        0.18        1.29      3.24 o
  -9   6   4       21.93       13.91      2.85 o
  -8   6   4        2.90        4.58      1.82 o
  -7   6   4      303.29      316.05      3.14 o
  -6   6   4       10.72        3.78      1.30 o
  -5   6   4      218.64      238.71      2.21 o
  -4   6   4        1.66        3.64      1.17 o
  -3   6   4     3879.61     3768.36      9.47 o
  -2   6   4     2873.63     2995.65      9.39 o
  -1   6   4     8041.98     8782.99     31.37 o
   0   6   4        6.59        8.33      1.01 o
   1   6   4     2829.16     2674.65      8.23 o
   2   6   4       42.21       48.53      1.28 o
   3   6   4      817.46      874.21      3.58 o
   4   6   4      598.93      660.52      3.31 o
   5   6   4      257.19      241.80      2.47 o
   6   6   4      271.11      277.96      2.83 o
   7   6   4      120.69      116.98      2.86 o
   8   6   4        0.17        1.82      2.48 o
   9   6   4        7.25       11.24      2.75 o
  10   6   4        0.83        3.77      3.87 o
  11   6   4       24.75       25.77      4.27 o
 -11   7   4        7.33        2.81      3.43 o
 -10   7   4       15.19       13.27      3.36 o
  -9   7   4        3.61        2.52      3.01 o
  -8   7   4        8.68       11.03      1.92 o
  -7   7   4       55.21       63.01      2.05 o
  -6   7   4        0.35        1.17      1.57 o
  -5   7   4      133.08      107.22      1.71 o
  -4   7   4      136.02      148.78      1.69 o
  -3   7   4      502.95      541.81      3.59 o
  -2   7   4      183.96      181.44      2.05 o
  -1   7   4     1910.62     1860.83      8.27 o
   0   7   4       12.81       15.28      1.43 o
   1   7   4       45.74       59.46      1.29 o
   2   7   4      129.38      118.79      1.80 o
   3   7   4        0.77        1.83      0.93 o
   4   7   4       28.31       30.11      1.21 o
   5   7   4       59.17       53.74      1.88 o
   6   7   4       78.72       71.73      2.50 o
   7   7   4        1.38        1.68      2.28 o
   8   7   4        2.61        2.90      3.34 o
   9   7   4      125.66      103.67      4.51 o
  10   7   4        0.55        1.16      3.50 o
 -10   8   4        0.07       -0.43      3.30 o
  -9   8   4        8.65        9.06      3.09 o
  -8   8   4      378.66      340.37      5.31 o
  -7   8   4        4.17        2.10      1.69 o
  -6   8   4     1034.78     1022.35      5.07 o
  -5   8   4        7.69        4.47      1.24 o
  -4   8   4      169.01      167.65      2.01 o
  -3   8   4      154.20      144.24      1.91 o
  -2   8   4     1300.08     1268.03      4.92 o
  -1   8   4      510.54      493.04      2.63 o
   0   8   4     1088.46      961.97      5.10 o
   1   8   4        7.02        5.10      1.52 o
   2   8   4       28.03       20.09      1.40 o
   3   8   4        1.27       -0.71      1.07 o
   4   8   4      162.39      158.37      1.93 o
   5   8   4        3.19        2.54      0.95 o
   6   8   4      337.40      359.14      4.16 o
   7   8   4       51.47       55.49      2.86 o
   8   8   4      106.42      112.87      4.92 o
   9   8   4       22.07       29.69      3.88 o
  10   8   4      109.11       89.07      4.74 o
 -10   9   4        7.81       11.56      3.72 o
  -9   9   4        1.64        3.21      3.17 o
  -8   9   4        0.04        1.40      2.84 o
  -7   9   4       48.11       46.06      2.55 o
  -6   9   4      149.03      182.74      2.80 o
  -5   9   4      208.41      241.34      2.73 o
  -4   9   4       99.93       95.99      2.00 o
  -3   9   4       13.87       12.61      1.43 o
  -2   9   4      951.21      988.50      4.40 o
  -1   9   4      754.57      745.84      4.17 o
   0   9   4     2507.70     2471.12     10.17 o
   1   9   4       92.40       90.74      2.24 o
   2   9   4       68.75       62.39      2.25 o
   3   9   4      543.18      529.42      3.31 o
   4   9   4       44.44       48.49      1.40 o
   5   9   4      178.08      182.95      2.57 o
   6   9   4       77.94       83.40      2.49 o
   7   9   4        0.17        0.17      2.81 o
   8   9   4       12.54       17.88      3.74 o
   9   9   4       10.09        4.50      3.90 o
  10   9   4        6.02        4.66      3.87 o
  -9  10   4       81.46       96.30      5.10 o
  -8  10   4        9.45        6.01      2.92 o
  -7  10   4      118.49      135.86      3.76 o
  -6  10   4      138.81      143.12      3.21 o
  -5  10   4      414.87      437.86      3.88 o
  -4  10   4      457.75      478.92      4.09 o
  -3  10   4      126.72      132.26      2.48 o
  -2  10   4        6.22        3.52      1.40 o
  -1  10   4       49.14       52.61      1.98 o
   0  10   4      882.90      821.98      5.20 o
   1  10   4     1432.83     1433.67      9.17 o
   2  10   4       22.22       21.60      2.53 o
   3  10   4      606.69      636.79      4.59 o
   4  10   4       76.60       78.41      1.83 o
   5  10   4     1380.54     1360.95      6.14 o
   6  10   4        0.72        2.99      2.74 o
   7  10   4       17.51       18.32      3.28 o
   8  10   4        3.20        2.84      3.68 o
   9  10   4        5.77       11.05      4.11 o
  -9  11   4       27.53       29.48      4.79 o
  -8  11   4        0.58        2.17      3.64 o
  -7  11   4      133.24      140.94      4.34 o
  -6  11   4       26.35       22.01      3.38 o
  -5  11   4      139.17      131.25      3.01 o
  -4  11   4       18.76       27.19      2.47 o
  -3  11   4     2153.91     2143.82      8.62 o
  -2  11   4      102.20      105.19      2.21 o
  -1  11   4      436.90      423.26      4.07 o
   0  11   4      261.64      228.02      3.26 o
   1  11   4       23.24       30.08      2.85 o
   2  11   4      322.89      310.23      5.00 o
   3  11   4      749.90      742.14      7.40 o
   4  11   4       13.51       11.18      1.57 o
   5  11   4        5.76        4.86      1.92 o
   6  11   4       29.73       27.93      3.44 o
   7  11   4        3.30        6.91      3.55 o
   8  11   4        1.65        4.57      3.89 o
   9  11   4       22.26       35.78      4.99 o
  -8  12   4       53.44       65.85      5.20 o
  -7  12   4      101.35      108.16      4.71 o
  -6  12   4       32.80       37.91      3.43 o
  -5  12   4      338.55      331.13      5.68 o
  -4  12   4        0.14        1.20      1.97 o
  -3  12   4        0.10        1.54      1.86 o
  -2  12   4       65.77       53.28      2.26 o
  -1  12   4        4.96        4.44      2.19 o
   0  12   4      460.23      411.65      4.58 o
   1  12   4      219.88      192.80      4.09 o
   2  12   4        1.26        1.42      2.77 o
   3  12   4      116.81      117.57      3.48 o
   4  12   4       23.62       22.17      2.83 o
   5  12   4       24.42       23.40      3.43 o
   6  12   4      160.00      179.33      4.99 o
   7  12   4        5.46        7.51      3.67 o
   8  12   4        0.53        0.33      4.18 o
  -7  13   4        2.70        2.76      3.84 o
  -6  13   4        0.32        1.94      3.62 o
  -5  13   4        4.83        8.99      2.70 o
  -4  13   4       51.01       48.19      2.87 o
  -3  13   4        8.90        8.51      2.06 o
  -2  13   4      122.82       88.95      2.37 o
  -1  13   4       61.95       52.49      2.61 o
   0  13   4      123.32      138.50      3.22 o
   1  13   4      149.04      161.12      4.45 o
   2  13   4        3.47        3.14      3.55 o
   3  13   4       15.67       12.83      3.39 o
   4  13   4        1.60        3.05      3.43 o
   5  13   4        0.47        1.93      3.29 o
   6  13   4       98.54       95.01      4.30 o
   7  13   4        3.18        3.15      3.98 o
  -6  14   4       11.07        5.22      3.51 o
  -5  14   4        0.76        0.95      3.37 o
  -4  14   4       11.80       16.94      3.33 o
  -3  14   4        9.07       12.79      2.79 o
  -2  14   4       14.14       13.16      2.82 o
  -1  14   4       11.60        4.71      2.69 o
   0  14   4       24.11       20.60      3.23 o
   1  14   4        2.69        6.71      2.85 o
   2  14   4       17.17       16.11      3.57 o
   3  14   4        6.77        6.12      4.28 o
   4  14   4        8.66        5.21      3.64 o
   5  14   4       39.99       42.51      3.85 o
   6  14   4        0.32        0.24      3.51 o
  -5  15   4       84.77       98.33      5.09 o
  -4  15   4        9.50        9.71      4.19 o
  -3  15   4       42.54       56.25      4.42 o
  -2  15   4        5.77        4.45      3.76 o
  -1  15   4       79.74      102.02      4.32 o
   0  15   4       36.28       30.87      4.09 o
   1  15   4       29.14       24.46      4.14 o
   2  15   4        9.93        9.16      3.83 o
   3  15   4        0.05       -1.47      4.10 o
   4  15   4        0.11       -0.53      3.68 o
   5  15   4       45.01       46.07      4.30 o
  -3  16   4        1.75        2.02      4.69 o
  -2  16   4       17.17       15.93      4.89 o
  -1  16   4       14.16       14.00      4.47 o
   0  16   4       11.24       13.01      4.59 o
   1  16   4        0.09        2.89      3.78 o
   2  16   4       42.34       63.08      5.04 o
   3  16   4       34.27       53.07      4.68 o
 -12   1   5       13.46       19.51      4.39 o
 -11   1   5      238.67      190.50      5.11 o
 -10   1   5       65.26       66.52      3.67 o
  -9   1   5       67.39       60.33      2.77 o
  -8   1   5       20.14       18.92      1.64 o
  -7   1   5       59.45       47.11      1.36 o
  -6   1   5        6.75        6.88      1.24 o
  -5   1   5       10.62       11.45      1.12 o
  -4   1   5     1570.37     1568.29      5.32 o
  -3   1   5       14.90       22.55      1.04 o
  -2   1   5     2898.68     2977.30     10.50 o
  -1   1   5      783.11      853.54      3.01 o
   0   1   5    12212.21    11841.22     73.13 o
   1   1   5      698.12      693.43      3.44 o
   2   1   5     1403.19     1411.93      3.46 o
   3   1   5     4960.85     5022.16     13.72 o
   4   1   5      202.31      185.94      1.93 o
   5   1   5      266.82      191.65      1.88 o
   6   1   5       37.53       28.62      1.10 o
   7   1   5       78.98       72.01      1.69 o
   8   1   5     1171.95     1252.83      9.25 o
   9   1   5       11.83        8.36      2.15 o
  10   1   5       51.47       44.88      4.67 o
  11   1   5        1.47        5.71      4.82 o
 -12   2   5       16.95       15.94      4.18 o
 -11   2   5       15.47       16.92      3.52 o
 -10   2   5      141.91      120.07      3.88 o
  -9   2   5        3.82        5.06      1.93 o
  -8   2   5     1121.96     1182.70      7.75 o
  -7   2   5       47.41       62.18      1.68 o
  -6   2   5      509.84      504.74      3.06 o
  -5   2   5        0.55        0.51      1.03 o
  -4   2   5      640.25      784.27      3.82 o
  -3   2   5      149.05      179.19      1.82 o
  -2   2   5     4111.69     3865.75     12.62 o
  -1   2   5        4.96        5.30      0.61 o
   0   2   5    34171.28    32662.48    260.28 o
   1   2   5     1354.28     1280.78      5.84 o
   2   2   5     4078.58     3830.57      8.52 o
   3   2   5      307.55      307.33      2.08 o
   4   2   5     3523.07     3581.64      8.32 o
   5   2   5       10.71       22.35      1.21 o
   6   2   5       30.30       28.53      1.25 o
   7   2   5      123.02      128.71      2.13 o
   8   2   5      409.90      455.02      4.81 o
   9   2   5      156.79      156.49      2.41 o
  10   2   5      207.67      220.02      5.60 o
  11   2   5        0.80       -0.82      4.15 o
 -12   3   5       53.24       53.26      4.70 o
 -11   3   5        0.01       -1.26      3.57 o
 -10   3   5       44.77       41.13      2.64 o
  -9   3   5       28.84       20.50      2.11 o
  -8   3   5       28.81       28.50      1.91 o
  -7   3   5      351.23      397.56      3.43 o
  -6   3   5       35.35       38.59      1.28 o
  -5   3   5      316.01      334.62      2.50 o
  -4   3   5     1843.18     2041.80      5.59 o
  -3   3   5      249.81      217.57      1.90 o
  -2   3   5      352.92      364.76      1.95 o
  -1   3   5      368.81      345.05      2.08 o
   0   3   5     6488.21     6115.20     24.10 o
   1   3   5      669.28      667.41      2.77 o
   2   3   5     2390.90     2440.05      7.72 o
   3   3   5       48.83       32.73      1.29 o
   4   3   5       80.88       52.34      1.50 o
   5   3   5       76.22       54.55      1.49 o
   6   3   5      351.12      327.91      2.59 o
   7   3   5       50.65       55.61      2.12 o
   8   3   5      356.94      362.80      4.36 o
   9   3   5       13.69        9.76      2.28 o
  10   3   5       70.35       75.82      4.15 o
  11   3   5        0.12       -1.69      4.20 o
 -11   4   5        0.82        1.25      3.53 o
 -10   4   5       28.61       25.36      2.91 o
  -9   4   5       39.67       38.97      2.25 o
  -8   4   5      120.61      116.26      2.71 o
  -7   4   5      570.42      534.26      3.71 o
  -6   4   5      137.59      157.79      2.15 o
  -5   4   5      183.50      201.31      2.30 o
  -4   4   5      154.48      157.83      1.85 o
  -3   4   5      479.01      540.38      2.42 o
  -2   4   5     2175.62     2257.60      9.45 o
  -1   4   5     7605.08     7291.73     28.79 o
   0   4   5     1493.91     1447.59      3.92 o
   1   4   5      192.12      223.67      1.79 o
   2   4   5     2696.16     2718.32     11.70 o
   3   4   5     5550.02     5409.84     21.42 o
   4   4   5      209.31      225.36      2.17 o
   5   4   5      661.03      733.10      3.70 o
   6   4   5       28.33       26.56      1.43 o
   7   4   5      198.59      187.21      2.76 o
   8   4   5      220.19      237.43      3.57 o
   9   4   5       12.27        9.39      2.58 o
  10   4   5       75.31       77.11      3.98 o
  11   4   5       24.34       41.41      4.42 o
 -11   5   5       67.28       76.37      4.12 o
 -10   5   5        4.47        7.75      2.98 o
  -9   5   5        0.05        2.08      2.02 o
  -8   5   5      193.32      197.37      2.82 o
  -7   5   5       55.41       56.45      1.98 o
  -6   5   5       59.19       52.02      1.96 o
  -5   5   5     1299.23     1422.72      6.27 o
  -4   5   5      319.40      338.26      2.48 o
  -3   5   5     1540.43     1594.75      6.00 o
  -2   5   5      123.81      151.09      2.10 o
  -1   5   5     5726.89     5688.59     22.23 o
   0   5   5     1405.84     1344.61      4.16 o
   1   5   5    17554.20    18154.44     99.35 o
   2   5   5      438.84      418.88      2.61 o
   3   5   5        7.08        3.37      1.16 o
   4   5   5     3168.25     3177.91     13.92 o
   5   5   5      808.66      823.63      3.88 o
   6   5   5        0.12        0.26      0.98 o
   7   5   5      106.64      112.28      2.97 o
   8   5   5       15.26       14.47      2.61 o
   9   5   5       64.94       65.63      3.19 o
  10   5   5        2.39        1.07      3.88 o
  11   5   5       13.09       18.08      4.34 o
 -11   6   5        3.62        2.20      3.50 o
 -10   6   5      153.36      141.91      4.58 o
  -9   6   5        1.83        4.68      2.81 o
  -8   6   5       14.49        8.26      1.38 o
  -7   6   5       30.89       30.89      1.42 o
  -6   6   5        5.50        1.29      1.63 o
  -5   6   5       82.62       77.00      1.63 o
  -4   6   5       79.21       83.50      1.56 o
  -3   6   5     1127.36     1087.63      4.22 o
  -2   6   5     2438.44     2511.92      7.37 o
  -1   6   5        0.62        1.28      0.97 o
   0   6   5     1116.40     1215.58      4.58 o
   1   6   5     2058.14     2105.30      5.41 o
   2   6   5      923.48      876.84      3.58 o
   3   6   5      256.82      259.00      2.08 o
   4   6   5     1131.00     1220.12      4.52 o
   5   6   5       46.30       38.29      1.16 o
   6   6   5       80.75       66.54      1.37 o
   7   6   5       47.93       53.23      2.31 o
   8   6   5      126.64      111.79      3.08 o
   9   6   5       38.54       47.12      3.25 o
  10   6   5        9.68        3.94      3.94 o
  11   6   5        1.70        1.00      4.26 o
 -11   7   5        0.34       -1.19      3.51 o
 -10   7   5       67.69       80.56      4.05 o
  -9   7   5        8.88        5.20      2.94 o
  -8   7   5       49.28       40.83      2.03 o
  -7   7   5       60.79       54.57      1.73 o
  -6   7   5      123.32      128.44      2.15 o
  -5   7   5       37.21       37.99      1.42 o
  -4   7   5      546.08      611.99      3.12 o
  -3   7   5       32.55       40.95      1.41 o
  -2   7   5      635.88      679.34      3.36 o
  -1   7   5       17.02       17.32      0.93 o
   0   7   5     1409.81     1519.57      5.14 o
   1   7   5       10.83        6.77      0.87 o
   2   7   5      726.88      809.27      3.63 o
   3   7   5      454.12      464.04      2.93 o
   4   7   5       45.87       42.93      1.32 o
   5   7   5      162.94      164.24      2.00 o
   6   7   5        1.34        0.89      1.78 o
   7   7   5        8.70        7.13      2.00 o
   8   7   5        0.12       -0.82      2.71 o
   9   7   5        0.27        0.88      3.48 o
  10   7   5       53.73       47.10      4.54 o
 -10   8   5       31.84       37.72      3.82 o
  -9   8   5       35.38       28.39      3.32 o
  -8   8   5       66.98       59.36      3.34 o
  -7   8   5      139.08      160.01      2.63 o
  -6   8   5       18.02       24.49      1.57 o
  -5   8   5      836.18      826.13      4.08 o
  -4   8   5      487.85      458.73      3.34 o
  -3   8   5       23.92       12.65      1.20 o
  -2   8   5      182.54      173.26      1.89 o
  -1   8   5       39.58       26.86      1.17 o
   0   8   5        0.21        0.88      1.25 o
   1   8   5      414.44      476.99      4.10 o
   2   8   5      131.23      131.97      1.64 o
   3   8   5      168.52      190.24      2.47 o
   4   8   5       32.59       28.45      1.37 o
   5   8   5      220.83      232.15      2.34 o
   6   8   5      208.07      194.48      3.24 o
   7   8   5        1.54       -0.30      2.27 o
   8   8   5        6.32        6.98      3.65 o
   9   8   5        4.41        0.26      3.74 o
  10   8   5        2.04        2.24      4.29 o
 -10   9   5        9.69        8.12      3.84 o
  -9   9   5       22.20       28.68      3.43 o
  -8   9   5        7.63        6.66      3.11 o
  -7   9   5      222.36      213.84      3.65 o
  -6   9   5        2.75        4.92      1.59 o
  -5   9   5       10.65        8.14      1.62 o
  -4   9   5      201.76      185.56      2.55 o
  -3   9   5       37.40       35.91      1.50 o
  -2   9   5       60.11       65.89      1.68 o
  -1   9   5      652.11      635.15      3.44 o
   0   9   5       97.88       92.78      2.15 o
   1   9   5      218.33      236.69      3.24 o
   2   9   5        7.27       11.07      1.71 o
   3   9   5       22.33       24.14      1.37 o
   4   9   5       27.91       29.78      1.58 o
   5   9   5       78.23       69.32      1.70 o
   6   9   5        2.05        1.79      1.88 o
   7   9   5        2.89        2.14      2.75 o
   8   9   5       37.90       33.20      4.22 o
   9   9   5        1.94        4.36      3.92 o
  -9  10   5       64.85       80.97      4.33 o
  -8  10   5        3.28        7.38      2.94 o
  -7  10   5        3.98        4.42      2.49 o
  -6  10   5        9.84       14.93      1.94 o
  -5  10   5      279.51      254.43      3.28 o
  -4  10   5       49.45       45.64      2.08 o
  -3  10   5       93.75       70.63      2.13 o
  -2  10   5      683.09      704.36      4.11 o
  -1  10   5       27.63       25.89      1.49 o
   0  10   5       16.33       21.52      2.10 o
   1  10   5       25.15       27.13      2.35 o
   2  10   5       55.06       44.45      2.97 o
   3  10   5      252.80      246.29      3.24 o
   4  10   5      417.92      437.36      3.54 o
   5  10   5       37.59       38.54      1.89 o
   6  10   5       19.18       16.85      2.72 o
   7  10   5       65.92       55.17      3.60 o
   8  10   5       14.50        5.51      3.96 o
   9  10   5       11.83       15.05      4.29 o
  -9  11   5       38.46       36.53      4.49 o
  -8  11   5        1.67        4.22      3.78 o
  -7  11   5       26.95       27.19      3.15 o
  -6  11   5      162.61      133.43      4.09 o
  -5  11   5       10.13       10.91      2.19 o
  -4  11   5        6.89        6.73      1.93 o
  -3  11   5      355.82      331.14      3.53 o
  -2  11   5      601.67      587.76      4.02 o
  -1  11   5        1.70        1.77      2.00 o
   0  11   5      302.74      313.55      3.86 o
   1  11   5        6.05        8.83      2.34 o
   2  11   5     1208.08     1199.13      9.78 o
   3  11   5      234.58      249.29      4.68 o
   4  11   5      194.51      182.81      2.95 o
   5  11   5        4.35        2.89      2.78 o
   6  11   5        8.68        7.68      3.13 o
   7  11   5        3.09        0.57      4.00 o
   8  11   5       56.54       67.39      4.45 o
  -8  12   5        4.11        2.73      4.23 o
  -7  12   5        0.31        3.26      3.51 o
  -6  12   5      401.23      414.20      6.72 o
  -5  12   5       31.83       30.07      2.95 o
  -4  12   5       28.41       18.45      2.04 o
  -3  12   5      116.28      120.83      2.42 o
  -2  12   5      208.27      225.22      3.31 o
  -1  12   5      650.81      586.77      5.53 o
   0  12   5      135.54      101.58      2.44 o
   1  12   5        8.96        8.10      2.67 o
   2  12   5       13.61       10.48      3.62 o
   3  12   5      548.55      548.88      5.91 o
   4  12   5        7.61        5.97      2.43 o
   5  12   5       37.57       37.13      3.85 o
   6  12   5       67.75       67.30      4.09 o
   7  12   5       31.42       31.56      4.46 o
   8  12   5       22.65       17.97      4.30 o
  -7  13   5       21.96       18.10      3.85 o
  -6  13   5        6.79        6.63      3.44 o
  -5  13   5       25.43       26.36      3.09 o
  -4  13   5       25.87       20.37      2.88 o
  -3  13   5      302.35      273.90      4.26 o
  -2  13   5       45.05       41.89      2.39 o
  -1  13   5      185.86      187.97      3.69 o
   0  13   5       66.48       67.01      2.90 o
   1  13   5      565.53      598.14      6.65 o
   2  13   5       82.21       79.94      4.47 o
   3  13   5       12.22        8.29      3.18 o
   4  13   5      146.21      142.05      4.93 o
   5  13   5        1.45        1.75      3.62 o
   6  13   5       25.28       26.97      3.87 o
   7  13   5       32.07       41.70      4.50 o
  -6  14   5       17.52       16.84      3.66 o
  -5  14   5       15.96       27.38      3.72 o
  -4  14   5        8.38        7.69      3.40 o
  -3  14   5       52.89       64.84      3.37 o
  -2  14   5       11.16       13.93      3.20 o
  -1  14   5       89.10       78.48      3.53 o
   0  14   5        5.22        7.00      2.38 o
   1  14   5        0.81        2.21      3.09 o
   2  14   5       34.63       35.85      4.21 o
   3  14   5       57.45       53.89      4.01 o
   4  14   5       15.92       20.26      3.88 o
   5  14   5        8.04        9.80      3.72 o
   6  14   5       49.33       57.06      4.89 o
  -5  15   5       11.36        6.23      4.16 o
  -4  15   5        7.19       10.30      4.25 o
  -3  15   5       15.24       21.04      3.87 o
  -2  15   5       32.48       30.03      3.74 o
  -1  15   5        2.31        5.80      3.39 o
   0  15   5        0.38        1.66      4.29 o
   1  15   5       63.20       65.09      5.02 o
   2  15   5       74.23       84.39      4.85 o
   3  15   5        0.02        1.05      3.78 o
   4  15   5        9.29        3.53      3.93 o
  -3  16   5        0.05        0.50      4.80 o
  -2  16   5        0.11        3.71      4.89 o
  -1  16   5       18.41       22.70      4.84 o
   0  16   5        8.83       11.37      4.65 o
   1  16   5       10.61        9.45      4.26 o
   2  16   5        7.28        9.85      4.55 o
 -12   0   6        0.08        5.07      8.70 o
 -11   0   6       35.10       42.64      5.67 o
 -10   0   6      170.90      128.83      6.51 o
  -9   0   6       90.71       83.98      3.68 o
  -8   0   6      209.51      275.84      4.77 o
  -7   0   6       10.84        9.82      2.18 o
  -6   0   6      982.20     1002.06      6.20 o
  -5   0   6        2.84        0.41      1.68 o
  -4   0   6      944.71      791.90     11.17 o
  -3   0   6       69.06       68.03      2.18 o
  -2   0   6       23.62       37.48      1.56 o
  -1   0   6       38.55       29.87      1.28 o
   0   0   6     8404.85     7998.83     41.78 o
   1   0   6    14288.81    13635.05     70.95 o
   2   0   6      163.67      183.89      2.02 o
   3   0   6     1346.03     1432.72      5.08 o
   4   0   6     4558.81     4245.47     12.24 o
   5   0   6     1482.45     1615.76     11.64 o
   6   0   6      195.68      244.77      3.70 o
   7   0   6      207.05      186.34      5.07 o
   8   0   6      424.34      459.08      8.80 o
   9   0   6        1.09       -0.93      4.58 o
  10   0   6       35.51       33.09      7.06 o
  11   0   6        3.64        5.23      7.28 o
 -12   1   6        0.07        1.11      4.49 o
 -11   1   6       23.50       18.48      3.52 o
 -10   1   6       21.77       20.72      2.94 o
  -9   1   6       11.22        9.40      2.38 o
  -8   1   6       13.01       13.57      2.32 o
  -7   1   6      233.57      236.95      2.55 o
  -6   1   6        4.83        6.91      1.12 o
  -5   1   6        0.49        3.26      0.90 o
  -4   1   6      960.13     1031.06      7.30 o
  -3   1   6     1004.23     1036.82      5.51 o
  -2   1   6     2432.80     2302.83      8.05 o
  -1   1   6      244.99      207.29      1.98 o
   0   1   6     9450.89     9015.99     38.30 o
   1   1   6     6146.50     6068.72     19.17 o
   2   1   6     2282.73     2168.07      6.17 o
   3   1   6       10.24       19.67      1.08 o
   4   1   6      216.80      260.09      2.00 o
   5   1   6     4720.55     4990.30     12.51 o
   6   1   6      105.52       96.71      1.95 o
   7   1   6      205.29      168.87      2.49 o
   8   1   6      230.95      219.87      3.24 o
   9   1   6      154.93      138.97      2.85 o
  10   1   6      181.32      172.56      6.13 o
  11   1   6        0.38       -0.43      4.79 o
 -12   2   6        1.24        5.34      4.34 o
 -11   2   6       16.11        9.63      4.00 o
 -10   2   6        2.41        4.15      2.94 o
  -9   2   6        3.11        6.38      1.25 o
  -8   2   6        1.06        4.64      1.09 o
  -7   2   6      210.97      236.18      2.33 o
  -6   2   6        9.11       11.44      1.11 o
  -5   2   6      732.98      682.74      3.17 o
  -4   2   6      101.02      104.39      1.66 o
  -3   2   6     1997.74     2022.92      7.46 o
  -2   2   6      310.43      307.24      2.13 o
  -1   2   6      557.56      504.20      2.79 o
   0   2   6       11.62        9.27      1.00 o
   1   2   6     5208.69     5145.81     14.29 o
   2   2   6     1111.55     1145.74      3.21 o
   3   2   6     5884.76     5971.39     18.99 o
   4   2   6       59.39       56.06      1.47 o
   5   2   6     2973.21     3106.23     11.42 o
   6   2   6      134.90      120.31      1.70 o
   7   2   6      211.06      238.89      2.60 o
   8   2   6        6.59        6.28      1.39 o
   9   2   6      104.74       86.20      4.53 o
  10   2   6        2.28        2.73      4.16 o
  11   2   6       26.83       26.53      4.48 o
 -11   3   6        8.39       11.71      3.51 o
 -10   3   6        7.24        1.01      2.80 o
  -9   3   6        1.55        3.73      1.54 o
  -8   3   6        1.64        1.41      1.48 o
  -7   3   6       57.51       39.51      1.72 o
  -6   3   6       17.58       12.70      0.98 o
  -5   3   6      188.74      192.30      1.87 o
  -4   3   6     1927.70     1944.79      7.71 o
  -3   3   6      389.56      279.42      2.07 o
  -2   3   6      708.71      726.25      3.59 o
  -1   3   6      271.20      280.19      1.91 o
   0   3   6     3606.57     3502.36      7.41 o
   1   3   6     7121.25     7128.60     25.58 o
   2   3   6      149.25      113.47      1.35 o
   3   3   6     2709.92     2986.15      8.43 o
   4   3   6      358.47      362.84      2.40 o
   5   3   6      291.17      317.25      2.58 o
   6   3   6      814.16      887.17      4.99 o
   7   3   6        4.92        3.69      1.58 o
   8   3   6       57.27       65.63      2.27 o
   9   3   6      109.19      114.07      3.26 o
  10   3   6        1.16       -1.38      3.70 o
  11   3   6        0.68       -0.27      4.09 o
 -11   4   6        3.25        1.62      4.11 o
 -10   4   6      127.22      113.06      4.55 o
  -9   4   6       19.00       25.66      2.13 o
  -8   4   6     1107.31     1176.53      5.95 o
  -7   4   6       50.89       57.00      1.78 o
  -6   4   6        3.54        3.90      1.25 o
  -5   4   6        7.67        9.10      1.27 o
  -4   4   6      672.83      762.70      3.39 o
  -3   4   6      851.44      802.77      3.99 o
  -2   4   6       54.04       55.18      1.31 o
  -1   4   6     3446.16     3569.43     10.69 o
   0   4   6     4912.76     5147.24     16.48 o
   1   4   6      810.92      838.23      3.33 o
   2   4   6      322.79      381.45      2.83 o
   3   4   6     1016.58     1141.87      4.66 o
   4   4   6      910.79      859.21      3.88 o
   5   4   6      711.03      724.56      4.03 o
   6   4   6      282.88      300.06      2.99 o
   7   4   6       75.35       66.38      2.19 o
   8   4   6       14.53       13.53      1.92 o
   9   4   6       27.52       20.97      2.75 o
  10   4   6       22.11       18.76      3.42 o
  11   4   6        9.51        7.45      4.17 o
 -11   5   6       23.15       22.43      4.15 o
 -10   5   6       81.32       66.96      4.24 o
  -9   5   6       53.52       55.71      2.78 o
  -8   5   6        0.00        1.73      1.61 o
  -7   5   6        6.78        6.26      1.75 o
  -6   5   6      114.92      123.02      2.20 o
  -5   5   6       24.76       27.21      1.43 o
  -4   5   6       21.68       19.68      0.91 o
  -3   5   6       39.45       28.57      1.15 o
  -2   5   6      104.80      114.73      1.76 o
  -1   5   6      419.28      462.14      2.67 o
   0   5   6       50.59       46.74      1.17 o
   1   5   6      482.66      403.15      2.47 o
   2   5   6      395.75      502.60      3.24 o
   3   5   6        0.64        0.35      1.31 o
   4   5   6       14.06        6.16      0.95 o
   5   5   6       33.37       30.12      1.61 o
   6   5   6      142.81      142.18      2.27 o
   7   5   6       32.52       27.89      1.84 o
   8   5   6        1.88        1.48      2.21 o
   9   5   6       16.07        7.22      2.77 o
  10   5   6       86.91       86.32      4.59 o
  11   5   6        3.96        4.03      4.19 o
 -11   6   6        1.44        4.24      3.55 o
 -10   6   6        0.03        1.49      3.35 o
  -9   6   6      171.73      165.50      4.51 o
  -8   6   6        1.53        5.16      1.87 o
  -7   6   6        0.24        2.33      1.89 o
  -6   6   6       64.47       60.17      1.87 o
  -5   6   6        1.19        2.36      0.89 o
  -4   6   6      457.02      456.31      2.80 o
  -3   6   6     1921.35     2169.83      7.06 o
  -2   6   6      951.91     1041.06      4.89 o
  -1   6   6      393.72      394.68      2.67 o
   0   6   6        1.69        3.83      0.75 o
   1   6   6      239.83      174.29      2.19 o
   2   6   6      531.22      483.48      2.88 o
   3   6   6       78.37       59.13      1.50 o
   4   6   6      155.55      180.59      1.83 o
   5   6   6      770.18      737.85      4.11 o
   6   6   6      215.47      215.10      2.69 o
   7   6   6        9.81        9.68      1.94 o
   8   6   6        1.06        1.62      2.23 o
   9   6   6       43.76       41.82      3.75 o
  10   6   6       16.29       17.51      4.14 o
 -10   7   6       27.91       32.10      3.81 o
  -9   7   6        0.96        1.70      2.89 o
  -8   7   6        8.81        7.04      1.60 o
  -7   7   6        0.06        0.12      1.82 o
  -6   7   6      142.18      141.02      2.54 o
  -5   7   6       25.59       23.45      1.54 o
  -4   7   6        4.35        2.89      1.24 o
  -3   7   6       22.43       24.59      1.18 o
  -2   7   6      455.75      456.80      2.88 o
  -1   7   6      429.38      426.58      2.68 o
   0   7   6       49.73       46.92      1.27 o
   1   7   6      152.73       91.05      1.63 o
   2   7   6      943.91      953.89      3.86 o
   3   7   6     1642.64     1643.66      5.04 o
   4   7   6      528.50      500.01      3.02 o
   5   7   6      374.16      381.76      2.92 o
   6   7   6       45.03       40.38      1.68 o
   7   7   6       24.14       10.85      1.28 o
   8   7   6       39.12       28.54      3.40 o
   9   7   6        8.72       12.11      3.75 o
  10   7   6       61.90       60.38      4.83 o
 -10   8   6       45.79       61.95      3.58 o
  -9   8   6        2.13       -0.99      2.93 o
  -8   8   6       22.50       27.80      2.87 o
  -7   8   6       35.21       31.51      1.79 o
  -6   8   6       70.62       77.72      2.34 o
  -5   8   6      215.05      201.48      2.59 o
  -4   8   6      859.44      818.58      4.30 o
  -3   8   6       61.33       65.42      1.61 o
  -2   8   6       59.21       51.31      1.29 o
  -1   8   6      174.76      173.84      1.71 o
   0   8   6      275.04      277.58      2.35 o
   1   8   6      123.30      113.07      1.59 o
   2   8   6      329.42      319.92      2.38 o
   3   8   6      309.13      295.43      3.00 o
   4   8   6     1178.97     1172.22      5.12 o
   5   8   6        7.89        6.51      1.34 o
   6   8   6        0.21        0.00      1.13 o
   7   8   6        2.61        4.20      2.49 o
   8   8   6       19.82       20.02      3.81 o
   9   8   6        3.16        2.46      4.16 o
  10   8   6       21.60       25.92      4.69 o
 -10   9   6       12.32       18.95      3.61 o
  -9   9   6       20.16       13.87      3.10 o
  -8   9   6       61.79       52.64      3.41 o
  -7   9   6        4.78        6.82      2.56 o
  -6   9   6      770.41      796.88      5.01 o
  -5   9   6      342.81      330.49      3.16 o
  -4   9   6      219.89      201.21      2.59 o
  -3   9   6      214.07      196.23      2.40 o
  -2   9   6       30.64       28.60      1.12 o
  -1   9   6      137.26      136.62      2.05 o
   0   9   6       79.24       56.91      2.12 o
   1   9   6       41.51       44.43      2.35 o
   2   9   6     2219.24     2211.27      9.13 o
   3   9   6      505.95      499.42      3.76 o
   4   9   6      231.92      234.21      2.97 o
   5   9   6        3.60        5.06      1.56 o
   6   9   6      207.34      198.76      3.83 o
   7   9   6        2.07        5.52      2.83 o
   8   9   6       74.35       64.29      4.65 o
   9   9   6       33.87       44.21      4.65 o
  -9  10   6       39.24       46.96      4.43 o
  -8  10   6        0.44        1.86      3.48 o
  -7  10   6       11.41        9.98      2.69 o
  -6  10   6      174.04      170.32      3.53 o
  -5  10   6      265.93      244.63      2.90 o
  -4  10   6        1.49        0.35      1.64 o
  -3  10   6      228.60      217.55      2.90 o
  -2  10   6      482.59      508.50      3.66 o
  -1  10   6      254.65      239.25      2.45 o
   0  10   6        5.28        7.92      1.83 o
   1  10   6        4.51        4.69      2.46 o
   2  10   6      304.84      299.17      4.53 o
   3  10   6       74.26       59.54      2.23 o
   4  10   6      311.95      308.18      2.84 o
   5  10   6       18.69       16.82      1.81 o
   6  10   6        6.13        5.47      2.39 o
   7  10   6        1.67        0.49      3.60 o
   8  10   6        3.99        4.28      4.11 o
   9  10   6       10.01       11.58      4.25 o
  -9  11   6      139.50      153.93      6.19 o
  -8  11   6        2.37        7.51      3.80 o
  -7  11   6      137.58      127.26      4.82 o
  -6  11   6        1.96        7.41      2.98 o
  -5  11   6       63.84       48.58      2.44 o
  -4  11   6       65.39       52.36      2.29 o
  -3  11   6       18.10       13.78      1.83 o
  -2  11   6        5.52       10.36      1.72 o
  -1  11   6      100.01       79.52      2.08 o
   0  11   6       22.97       16.73      2.07 o
   1  11   6       74.53       76.52      3.48 o
   2  11   6      126.05      122.15      3.63 o
   3  11   6      108.48       93.46      2.87 o
   4  11   6        0.75        1.66      1.82 o
   5  11   6      220.21      215.75      4.77 o
   6  11   6      101.73       99.13      3.96 o
   7  11   6       10.21        6.38      3.62 o
   8  11   6        7.91        5.75      4.12 o
  -8  12   6       11.29       14.08      4.33 o
  -7  12   6       19.98       12.20      4.09 o
  -6  12   6      110.04      103.27      4.25 o
  -5  12   6       30.21       25.33      3.16 o
  -4  12   6      154.19      134.07      2.78 o
  -3  12   6        2.40        0.50      1.74 o
  -2  12   6      525.24      483.67      4.61 o
  -1  12   6       52.23       52.18      2.75 o
   0  12   6      230.81      210.93      3.21 o
   1  12   6       45.09       45.08      3.71 o
   2  12   6       45.99       41.61      3.78 o
   3  12   6        1.15        2.18      2.88 o
   4  12   6       35.91       34.06      3.13 o
   5  12   6       40.61       34.51      4.02 o
   6  12   6       85.19       84.63      4.31 o
   7  12   6       11.67       15.46      4.02 o
  -7  13   6        2.12        3.78      3.57 o
  -6  13   6        1.93        3.53      3.38 o
  -5  13   6       23.81       27.85      3.22 o
  -4  13   6        0.47        0.13      2.74 o
  -3  13   6        0.34        0.25      2.69 o
  -2  13   6      190.77      162.20      3.41 o
  -1  13   6       42.46       41.82      2.75 o
   0  13   6       47.58       43.43      2.72 o
   1  13   6       29.02       23.51      3.62 o
   2  13   6       74.11       70.81      4.23 o
   3  13   6      114.82      102.38      4.53 o
   4  13   6      132.41      130.39      4.94 o
   5  13   6        2.47        3.21      3.88 o
   6  13   6        1.98        4.54      3.68 o
   7  13   6        0.53        0.12      4.35 o
  -6  14   6        0.08       -1.79      3.61 o
  -5  14   6       33.28       43.32      3.75 o
  -4  14   6       34.11       24.85      3.39 o
  -3  14   6       66.60       81.31      4.01 o
  -2  14   6        2.17        2.31      2.94 o
  -1  14   6        5.84        5.93      2.89 o
   0  14   6       32.17       22.16      2.85 o
   1  14   6      271.11      266.06      5.67 o
   2  14   6        0.96       -0.90      3.63 o
   3  14   6        0.06        0.14      3.51 o
   4  14   6        0.00        1.03      3.91 o
   5  14   6       10.58       13.09      4.24 o
  -4  15   6        7.46        8.34      4.35 o
  -3  15   6        5.32        6.94      4.49 o
  -2  15   6        8.64        3.39      3.92 o
  -1  15   6       22.93       17.55      3.85 o
   0  15   6        0.03        1.93      3.74 o
   1  15   6       45.31       59.14      5.03 o
   2  15   6       21.58       21.28      4.25 o
   3  15   6       49.16       57.18      4.87 o
   4  15   6       25.43       36.84      4.52 o
  -2  16   6       50.55       59.29      5.34 o
  -1  16   6       97.19      132.49      6.45 o
   0  16   6        9.70       10.66      5.07 o
   1  16   6        2.56        4.94      4.66 o
   2  16   6       10.40        4.56      4.76 o
 -11   1   7       47.23       38.90      3.94 o
 -10   1   7       24.81       44.09      3.12 o
  -9   1   7       16.54       11.25      2.48 o
  -8   1   7      155.48      129.52      3.11 o
  -7   1   7       89.99       78.96      1.85 o
  -6   1   7       12.23        9.19      1.10 o
  -5   1   7       66.90       81.65      1.45 o
  -4   1   7      227.99      262.31      2.62 o
  -3   1   7       37.53       31.04      1.02 o
  -2   1   7     2893.79     2827.22      9.15 o
  -1   1   7      497.01      469.69      2.30 o
   0   1   7     4286.89     4516.70     14.34 o
   1   1   7     4974.34     5115.02     12.88 o
   2   1   7      246.79      255.27      1.70 o
   3   1   7      196.73      188.67      1.73 o
   4   1   7     1907.18     1870.95      5.51 o
   5   1   7      279.99      313.81      2.59 o
   6   1   7      682.48      708.44      5.13 o
   7   1   7       59.10       72.62      3.06 o
   8   1   7       66.59       58.70      3.70 o
   9   1   7       22.32       14.83      5.24 o
  10   1   7      179.18      179.99      5.79 o
  11   1   7        0.18        5.07      5.12 o
 -11   2   7        3.42        3.85      3.76 o
 -10   2   7       68.73       82.98      3.64 o
  -9   2   7       44.39       36.89      2.86 o
  -8   2   7      723.62      715.95      5.16 o
  -7   2   7       47.21       58.49      1.92 o
  -6   2   7      181.57      184.53      1.87 o
  -5   2   7      142.88      122.27      1.48 o
  -4   2   7     1981.55     2056.46      6.87 o
  -3   2   7        1.83        4.87      0.99 o
  -2   2   7     1558.31     1580.86      4.18 o
  -1   2   7      137.67      121.33      1.49 o
   0   2   7      545.56      578.87      2.69 o
   1   2   7        0.82        1.53      0.89 o
   2   2   7      294.37      292.02      1.88 o
   3   2   7     6103.46     6023.95     21.81 o
   4   2   7      161.76      168.04      1.93 o
   5   2   7       80.94       86.07      1.64 o
   6   2   7     1085.59     1130.89      5.89 o
   7   2   7      132.75      134.92      3.36 o
   8   2   7      157.85      153.19      4.91 o
   9   2   7       64.48       61.37      5.03 o
  10   2   7        6.72        3.41      4.60 o
  11   2   7        0.81        3.87      4.50 o
 -11   3   7        4.34        3.65      4.41 o
 -10   3   7      130.60      147.10      4.56 o
  -9   3   7       86.44       91.55      3.46 o
  -8   3   7       56.03       49.47      1.68 o
  -7   3   7      158.10      162.67      2.46 o
  -6   3   7      146.12      158.72      1.99 o
  -5   3   7      543.08      547.79      2.96 o
  -4   3   7      471.78      447.18      2.99 o
  -3   3   7      346.24      340.47      2.21 o
  -2   3   7      184.89      214.53      1.96 o
  -1   3   7        2.30        2.03      0.63 o
   0   3   7     2169.25     2314.39      7.50 o
   1   3   7      117.60      117.97      1.78 o
   2   3   7      136.67      156.64      1.50 o
   3   3   7     4375.41     4390.40     14.81 o
   4   3   7      488.69      488.43      3.46 o
   5   3   7      480.13      478.75      3.26 o
   6   3   7      152.32      174.74      2.84 o
   7   3   7      266.39      256.23      3.77 o
   8   3   7      171.44      163.26      3.52 o
   9   3   7       38.25       33.55      3.89 o
  10   3   7       43.19       52.80      4.21 o
  11   3   7       16.08       14.44      4.86 o
 -11   4   7       13.94       14.56      4.86 o
 -10   4   7       13.10       11.42      3.47 o
  -9   4   7        3.76        7.23      2.11 o
  -8   4   7       33.26       40.16      2.12 o
  -7   4   7      477.36      551.18      4.65 o
  -6   4   7       65.99       56.26      1.61 o
  -5   4   7      131.91      121.29      1.87 o
  -4   4   7      560.13      570.70      3.07 o
  -3   4   7     3477.97     3267.04     11.16 o
  -2   4   7     1520.67     1609.41      6.02 o
  -1   4   7     1041.10     1028.53      3.95 o
   0   4   7       20.00       12.19      1.15 o
   1   4   7       91.59       89.90      1.30 o
   2   4   7      907.46      835.32      3.72 o
   3   4   7       97.25      103.49      1.79 o
   4   4   7     1203.87     1227.50      4.66 o
   5   4   7      456.82      451.40      3.15 o
   6   4   7      100.96      110.41      2.54 o
   7   4   7      315.02      298.58      3.54 o
   8   4   7      145.04      155.80      3.22 o
   9   4   7       38.37       55.45      3.06 o
  10   4   7        1.59        0.18      3.53 o
  11   4   7       29.04       29.15      4.75 o
 -11   5   7       52.27       79.93      4.69 o
 -10   5   7       32.26       22.41      3.65 o
  -9   5   7       53.13       61.36      3.18 o
  -8   5   7        1.22        2.01      1.58 o
  -7   5   7      536.88      578.14      3.98 o
  -6   5   7        3.31        3.72      1.55 o
  -5   5   7     2882.08     3060.51     10.22 o
  -4   5   7      232.03      221.34      2.24 o
  -3   5   7       70.31       65.66      1.43 o
  -2   5   7     3798.79     3781.78     10.15 o
  -1   5   7     2295.59     2565.06      6.41 o
   0   5   7     1151.60     1256.98      4.11 o
   1   5   7      828.21      756.14      3.38 o
   2   5   7      233.67      222.58      2.28 o
   3   5   7     2365.14     2299.90      8.79 o
   4   5   7      107.80       88.71      1.73 o
   5   5   7       73.47       76.18      1.85 o
   6   5   7      298.58      315.09      3.53 o
   7   5   7      254.28      259.79      3.91 o
   8   5   7       25.33       27.89      2.48 o
   9   5   7        1.52        0.90      2.72 o
  10   5   7       10.86       16.09      4.50 o
 -11   6   7        5.82        6.50      3.81 o
 -10   6   7      106.66      105.85      4.18 o
  -9   6   7       34.51       40.77      3.48 o
  -8   6   7        3.82        6.67      2.13 o
  -7   6   7        1.13        7.32      1.96 o
  -6   6   7       90.83      103.88      2.31 o
  -5   6   7      248.58      228.19      2.45 o
  -4   6   7      696.22      678.36      3.16 o
  -3   6   7       33.67       37.20      1.29 o
  -2   6   7     1721.36     1707.95      7.17 o
  -1   6   7        2.03        1.51      1.09 o
   0   6   7      216.08      198.25      1.89 o
   1   6   7      126.60      109.95      1.50 o
   2   6   7       82.97       85.76      1.44 o
   3   6   7      884.32      870.78      3.73 o
   4   6   7        1.89        1.11      1.18 o
   5   6   7      138.66      138.16      2.36 o
   6   6   7      334.10      367.00      3.74 o
   7   6   7       41.38       48.73      2.01 o
   8   6   7        1.28        0.68      2.44 o
   9   6   7       24.25       27.62      3.73 o
  10   6   7      117.20      119.37      5.47 o
 -10   7   7        1.34        6.33      3.36 o
  -9   7   7        9.92        4.51      3.11 o
  -8   7   7        8.07        6.89      2.00 o
  -7   7   7        0.55        1.10      1.95 o
  -6   7   7     1856.69     1846.70      7.80 o
  -5   7   7       55.61       50.61      1.50 o
  -4   7   7       14.95       15.23      1.29 o
  -3   7   7      291.33      287.73      2.45 o
  -2   7   7      132.74      139.06      2.00 o
  -1   7   7      198.33      158.40      1.85 o
   0   7   7        2.44        0.24      0.97 o
   1   7   7        5.24        7.45      1.09 o
   2   7   7     3243.74     3124.26     13.81 o
   3   7   7       87.54       73.92      1.66 o
   4   7   7      127.73      135.54      1.90 o
   5   7   7       14.22       13.44      1.17 o
   6   7   7      187.53      191.47      2.44 o
   7   7   7      234.73      251.84      4.13 o
   8   7   7       31.68       33.19      3.97 o
   9   7   7       95.28       92.12      4.73 o
  10   7   7       85.82       85.54      5.41 o
 -10   8   7        6.46        5.80      3.32 o
  -9   8   7        2.20        1.09      2.94 o
  -8   8   7        8.58        8.08      2.93 o
  -7   8   7       62.52       64.82      2.85 o
  -6   8   7        0.64        1.25      0.85 o
  -5   8   7        1.66        0.20      1.48 o
  -4   8   7       46.54       41.89      1.90 o
  -3   8   7      246.31      246.03      2.71 o
  -2   8   7      436.38      443.65      2.97 o
  -1   8   7      313.85      302.83      2.49 o
   0   8   7      418.31      402.89      2.46 o
   1   8   7        6.95        4.21      1.06 o
   2   8   7       81.59       82.02      1.65 o
   3   8   7       59.64       59.37      1.64 o
   4   8   7      265.32      248.69      2.70 o
   5   8   7       38.26       43.91      1.78 o
   6   8   7      179.37      168.74      2.73 o
   7   8   7       40.43       33.23      2.76 o
   8   8   7       12.78       18.17      3.87 o
   9   8   7        6.37        6.95      4.09 o
 -10   9   7        1.21        1.30      3.65 o
  -9   9   7        9.10        4.87      3.27 o
  -8   9   7        0.25        0.24      2.94 o
  -7   9   7        0.06        1.29      2.49 o
  -6   9   7       10.75        9.97      1.64 o
  -5   9   7      395.49      431.72      3.90 o
  -4   9   7      498.28      514.11      4.07 o
  -3   9   7      393.59      419.14      4.06 o
  -2   9   7       49.22       44.90      1.70 o
  -1   9   7      155.25      169.93      2.28 o
   0   9   7      457.82      459.61      3.47 o
   1   9   7       18.68       20.14      1.26 o
   2   9   7        7.65        8.41      1.33 o
   3   9   7      124.71      114.49      2.26 o
   4   9   7      148.40      142.72      2.47 o
   5   9   7      309.94      345.74      3.47 o
   6   9   7        3.20        4.83      1.69 o
   7   9   7        0.18        1.20      3.41 o
   8   9   7      234.20      231.42      6.09 o
   9   9   7        6.12       11.11      4.32 o
  -9  10   7        5.89        3.80      4.24 o
  -8  10   7        1.99        7.63      3.74 o
  -7  10   7        3.41        5.26      2.70 o
  -6  10   7        3.59       -0.79      2.73 o
  -5  10   7       33.42       26.48      2.00 o
  -4  10   7       54.87       56.91      1.95 o
  -3  10   7      194.88      179.10      2.66 o
  -2  10   7       12.39       12.44      2.13 o
  -1  10   7      163.43      154.95      2.19 o
   0  10   7        0.03        0.65      1.75 o
   1  10   7       45.11       45.71      2.40 o
   2  10   7       37.10       34.17      1.79 o
   3  10   7      145.77      154.90      2.65 o
   4  10   7      264.42      265.97      2.99 o
   5  10   7       27.58       24.77      2.06 o
   6  10   7       90.10       92.70      3.78 o
   7  10   7       45.12       49.00      4.12 o
   8  10   7        7.53       13.99      4.39 o
  -8  11   7       50.47       44.74      4.13 o
  -7  11   7       59.64       58.64      3.50 o
  -6  11   7      218.83      240.81      4.50 o
  -5  11   7       26.46       22.46      2.28 o
  -4  11   7      212.04      201.50      3.05 o
  -3  11   7       43.87       42.33      1.81 o
  -2  11   7       38.27       42.29      1.75 o
  -1  11   7       59.94       53.30      2.17 o
   0  11   7       37.60       26.87      2.35 o
   1  11   7      249.07      227.81      4.35 o
   2  11   7      109.22       96.03      3.09 o
   3  11   7       27.03       21.35      2.37 o
   4  11   7       90.83       95.35      2.56 o
   5  11   7        6.73        7.82      3.18 o
   6  11   7       86.68       96.10      4.03 o
   7  11   7       13.13       12.72      4.00 o
   8  11   7        3.11        1.80      4.16 o
  -8  12   7       45.84       50.29      4.55 o
  -7  12   7       19.48       27.23      3.71 o
  -6  12   7       77.54       68.90      3.73 o
  -5  12   7      103.22      101.75      4.06 o
  -4  12   7        7.78       11.40      2.40 o
  -3  12   7      225.44      211.89      3.60 o
  -2  12   7       66.66       77.59      2.23 o
  -1  12   7       30.62       28.87      2.58 o
   0  12   7      168.66      182.73      3.80 o
   1  12   7      346.45      318.73      5.61 o
   2  12   7       14.00       11.57      3.10 o
   3  12   7       75.25       76.11      4.18 o
   4  12   7      133.86      147.82      4.39 o
   5  12   7        1.29        5.85      3.33 o
   6  12   7       17.40       18.00      3.41 o
   7  12   7        7.07       10.27      4.32 o
  -7  13   7       17.14       20.65      4.06 o
  -6  13   7       20.89       27.64      3.65 o
  -5  13   7       48.73       52.07      3.46 o
  -4  13   7        0.84        0.38      2.55 o
  -3  13   7       87.47       82.67      3.32 o
  -2  13   7      121.66      109.42      3.42 o
  -1  13   7       22.14       17.29      2.61 o
   0  13   7       26.61       17.40      2.67 o
   1  13   7       21.97       20.76      3.39 o
   2  13   7        0.85        3.59      3.57 o
   3  13   7       21.23       20.97      3.72 o
   4  13   7        6.79        8.28      3.79 o
   5  13   7       48.69       51.04      3.98 o
   6  13   7       11.68       14.66      4.32 o
  -6  14   7        0.09        0.68      3.91 o
  -5  14   7       24.77       22.53      3.54 o
  -4  14   7        2.00        2.26      3.29 o
  -3  14   7        1.59        3.20      3.52 o
  -2  14   7        2.95        6.64      3.65 o
  -1  14   7       30.57       41.49      3.20 o
   0  14   7        5.92        8.66      3.02 o
   1  14   7       70.93       89.92      3.88 o
   2  14   7       23.30       26.45      4.17 o
   3  14   7        4.87        5.06      4.52 o
   4  14   7       45.74       51.81      4.32 o
   5  14   7       86.70       83.62      5.13 o
  -4  15   7        7.13        8.42      4.19 o
  -3  15   7        4.27        6.08      4.17 o
  -2  15   7        5.80        3.04      4.03 o
  -1  15   7       30.80       33.10      4.45 o
   0  15   7        4.18        2.37      3.76 o
   1  15   7       27.86       36.24      4.51 o
   2  15   7        4.10       -0.97      4.16 o
   3  15   7       15.15       28.20      4.80 o
   4  15   7       44.59       57.87      4.79 o
  -1  16   7        0.83        4.74      4.85 o
   0  16   7       53.08       63.54      5.16 o
   1  16   7        8.44       12.04      4.60 o
 -11   0   8        1.45        3.05      5.41 o
 -10   0   8        2.20        7.17      5.00 o
  -9   0   8        0.60        1.41      2.92 o
  -8   0   8      152.62      195.90      5.00 o
  -7   0   8       36.05       43.03      2.18 o
  -6   0   8      966.77     1042.79      8.02 o
  -5   0   8      508.35      546.52      5.70 o
  -4   0   8     1714.35     1886.14     10.60 o
  -3   0   8       99.29      136.28      2.54 o
  -2   0   8    17312.61    17715.48    110.27 o
  -1   0   8     3676.49     4041.04     16.53 o
   0   0   8      316.52      384.55      2.86 o
   1   0   8      569.34      555.61      3.09 o
   2   0   8       88.45      110.15      1.78 o
   3   0   8     4457.99     4735.69     10.26 o
   4   0   8     1518.99     1508.31      5.97 o
   5   0   8      871.44      922.58      5.49 o
   6   0   8      101.43       85.45      3.82 o
   7   0   8       86.31       80.62      2.79 o
   8   0   8      144.94      135.18      3.08 o
   9   0   8        3.61        0.82      7.61 o
  10   0   8      235.53      199.43     15.27 o
  11   0   8        0.95        0.91      7.42 o
 -11   1   8        6.44        5.53      3.62 o
 -10   1   8      160.89      171.26      4.80 o
  -9   1   8       43.87       25.43      2.89 o
  -8   1   8      154.24      125.55      3.09 o
  -7   1   8        0.37        1.22      1.12 o
  -6   1   8      143.41      132.93      1.73 o
  -5   1   8      117.24      116.63      1.83 o
  -4   1   8     2304.19     2414.39     10.41 o
  -3   1   8      179.29      224.80      2.25 o
  -2   1   8     1379.42     1489.44      4.41 o
  -1   1   8     4593.84     4626.99     16.76 o
   0   1   8     3507.12     3822.19      7.53 o
   1   1   8      166.23      169.56      1.60 o
   2   1   8      205.28      234.17      1.57 o
   3   1   8     4412.79     4400.64      8.12 o
   4   1   8       64.55       78.04      1.49 o
   5   1   8       22.03       32.22      1.30 o
   6   1   8       47.04       48.29      2.10 o
   7   1   8       35.27       28.66      2.24 o
   8   1   8      111.45      132.14      3.57 o
   9   1   8        9.64        6.39      5.24 o
  10   1   8        8.12       10.65      4.72 o
  11   1   8        1.74        3.86      5.48 o
 -11   2   8        6.69       10.65      4.06 o
 -10   2   8       11.54       11.89      3.01 o
  -9   2   8      104.21      103.09      3.63 o
  -8   2   8      154.21      144.51      3.07 o
  -7   2   8       13.56       29.52      1.85 o
  -6   2   8        0.69        0.58      1.06 o
  -5   2   8        0.06        0.89      1.16 o
  -4   2   8     1478.72     1497.91      5.10 o
  -3   2   8      957.98      934.25      3.14 o
  -2   2   8       49.52       51.40      1.10 o
  -1   2   8     4003.77     4036.77     15.59 o
   0   2   8     2650.14     2749.52     11.98 o
   1   2   8      888.36      976.96      3.57 o
   2   2   8        0.54        0.68      0.78 o
   3   2   8     1887.41     1896.76      5.15 o
   4   2   8      486.41      459.58      3.07 o
   5   2   8      648.58      682.91      3.62 o
   6   2   8       47.51       57.58      2.24 o
   7   2   8       22.38       31.54      2.29 o
   8   2   8       15.65       21.78      2.94 o
   9   2   8        0.33        1.87      5.13 o
  10   2   8        7.35        6.79      4.34 o
  11   2   8        3.21        7.64      4.02 o
 -11   3   8        8.75       10.83      4.70 o
 -10   3   8       80.03       79.64      3.92 o
  -9   3   8        1.58        6.54      3.09 o
  -8   3   8      344.97      330.92      4.07 o
  -7   3   8        1.00       -0.62      1.52 o
  -6   3   8       37.14       43.84      1.75 o
  -5   3   8     1063.33     1063.12      4.45 o
  -4   3   8       11.27        8.91      1.27 o
  -3   3   8      401.83      368.35      2.82 o
  -2   3   8        0.35        0.96      0.96 o
  -1   3   8       18.96       16.21      0.72 o
   0   3   8     1261.11     1329.49      4.48 o
   1   3   8      158.95      210.99      1.83 o
   2   3   8      939.65     1036.90      3.98 o
   3   3   8      363.18      366.11      2.40 o
   4   3   8      390.45      413.00      2.88 o
   5   3   8      497.43      497.69      3.25 o
   6   3   8      402.81      384.16      3.68 o
   7   3   8        0.06        2.69      3.02 o
   8   3   8        0.09        0.27      3.15 o
   9   3   8        6.63       -0.88      4.15 o
  10   3   8       42.62       42.49      4.73 o
  11   3   8       46.12       46.91      5.22 o
 -11   4   8        0.08        3.29      4.56 o
 -10   4   8       29.07       27.16      3.89 o
  -9   4   8       14.37       10.11      2.92 o
  -8   4   8      185.18      187.33      3.35 o
  -7   4   8       13.43       13.54      2.01 o
  -6   4   8       32.72       26.72      1.46 o
  -5   4   8      138.85      160.73      1.95 o
  -4   4   8      494.89      487.35      3.16 o
  -3   4   8      594.19      675.54      3.23 o
  -2   4   8      234.58      216.22      1.90 o
  -1   4   8      772.52      822.93      3.60 o
   0   4   8      644.24      643.80      3.00 o
   1   4   8        2.03        0.11      1.13 o
   2   4   8        4.07        3.13      0.89 o
   3   4   8        3.26        9.79      1.21 o
   4   4   8       34.06       41.83      1.63 o
   5   4   8       24.67       20.05      1.69 o
   6   4   8       99.08      111.06      2.75 o
   7   4   8       35.01       33.30      2.69 o
   8   4   8        0.85       -0.21      2.83 o
   9   4   8        3.94        4.05      3.57 o
  10   4   8       71.93       72.93      4.72 o
 -11   5   8        6.38       12.88      4.26 o
 -10   5   8       17.56       18.60      3.49 o
  -9   5   8        3.56        0.27      2.65 o
  -8   5   8      375.71      367.63      4.41 o
  -7   5   8       35.00       28.92      1.62 o
  -6   5   8      315.57      315.73      3.31 o
  -5   5   8     1009.79     1034.30      5.68 o
  -4   5   8      546.34      492.43      2.99 o
  -3   5   8      219.29      225.34      2.17 o
  -2   5   8       26.99       32.30      1.23 o
  -1   5   8      130.34      159.38      2.01 o
   0   5   8     2307.23     2282.28      8.12 o
   1   5   8      509.73      586.61      3.41 o
   2   5   8     2177.24     2226.97      8.08 o
   3   5   8      256.60      267.56      2.37 o
   4   5   8      940.65      937.39      4.84 o
   5   5   8      209.43      199.71      2.72 o
   6   5   8      149.71      147.37      2.59 o
   7   5   8        3.91        4.89      2.35 o
   8   5   8        3.33        4.04      2.76 o
   9   5   8        0.45        2.52      3.27 o
  10   5   8        0.13        1.73      4.41 o
 -10   6   8       25.13       28.92      3.72 o
  -9   6   8       74.49       74.43      3.89 o
  -8   6   8       53.57       51.06      2.52 o
  -7   6   8      297.19      325.16      3.77 o
  -6   6   8      167.52      183.28      3.02 o
  -5   6   8      100.83       93.71      1.86 o
  -4   6   8       25.73       24.40      1.24 o
  -3   6   8      971.86     1047.96      4.30 o
  -2   6   8      332.00      328.18      2.59 o
  -1   6   8     1261.03     1117.69      4.75 o
   0   6   8     3571.72     3590.86      9.76 o
   1   6   8      443.80      448.93      2.72 o
   2   6   8      139.69      149.28      2.13 o
   3   6   8        0.15        0.67      1.08 o
   4   6   8       31.40       22.99      1.38 o
   5   6   8       93.29      107.94      2.25 o
   6   6   8       49.94       52.74      2.29 o
   7   6   8      109.00      119.89      3.36 o
   8   6   8      100.73      106.36      3.63 o
   9   6   8       87.29       95.91      4.38 o
  10   6   8       18.74       20.70      4.44 o
 -10   7   8        3.99        9.36      3.39 o
  -9   7   8        0.17       -1.61      3.28 o
  -8   7   8        1.02        1.56      2.30 o
  -7   7   8       83.97       78.60      2.56 o
  -6   7   8       77.21       85.88      2.40 o
  -5   7   8     1355.89     1507.23      6.86 o
  -4   7   8        4.53        3.96      1.38 o
  -3   7   8        5.81        7.95      1.27 o
  -2   7   8      664.18      663.53      3.67 o
  -1   7   8      101.34       84.12      1.52 o
   0   7   8        4.80        5.12      0.94 o
   1   7   8      431.73      436.89      3.14 o
   2   7   8      127.88      144.26      2.08 o
   3   7   8       31.55       36.33      1.41 o
   4   7   8       15.91       22.45      1.50 o
   5   7   8       37.22       28.97      1.78 o
   6   7   8      119.57      125.63      3.04 o
   7   7   8       13.68       10.97      2.22 o
   8   7   8      163.74      167.55      5.43 o
   9   7   8        0.09        0.61      3.64 o
  10   7   8       29.96       30.19      4.92 o
 -10   8   8       20.37       14.33      3.45 o
  -9   8   8        1.81       -0.69      3.17 o
  -8   8   8        0.01        0.36      2.92 o
  -7   8   8      184.94      183.77      3.64 o
  -6   8   8       93.16       75.04      2.35 o
  -5   8   8      209.06      203.67      2.61 o
  -4   8   8      154.48      144.37      2.41 o
  -3   8   8      227.39      206.89      2.73 o
  -2   8   8      314.73      318.62      3.11 o
  -1   8   8      122.40      106.25      1.87 o
   0   8   8       32.59       28.40      1.30 o
   1   8   8      146.38      154.58      2.03 o
   2   8   8      523.17      446.82      3.28 o
   3   8   8        1.87        3.24      1.32 o
   4   8   8      913.51      950.85      4.96 o
   5   8   8      548.84      590.92      4.77 o
   6   8   8      124.24      116.90      2.89 o
   7   8   8        9.47       12.86      3.78 o
   8   8   8      475.34      491.35      8.51 o
   9   8   8       34.62       44.39      4.58 o
  -9   9   8        3.04        3.60      3.27 o
  -8   9   8        5.48        6.61      3.06 o
  -7   9   8       19.59       20.94      2.60 o
  -6   9   8       45.58       48.82      1.65 o
  -5   9   8        4.20        1.54      1.71 o
  -4   9   8      318.54      348.59      3.80 o
  -3   9   8       51.06       53.41      2.13 o
  -2   9   8        0.15       -0.68      1.34 o
  -1   9   8      249.95      214.07      2.70 o
   0   9   8        0.69        0.72      1.06 o
   1   9   8       14.95       13.89      1.30 o
   2   9   8       75.90       67.65      1.78 o
   3   9   8       22.40       18.59      1.44 o
   4   9   8       13.34       11.13      1.79 o
   5   9   8        0.36        2.23      1.80 o
   6   9   8      189.09      195.60      4.29 o
   7   9   8        2.12        4.00      3.81 o
   8   9   8       10.89       20.88      4.24 o
   9   9   8       24.41       24.24      4.36 o
  -9  10   8       10.36        7.81      4.02 o
  -8  10   8        0.00        0.57      3.61 o
  -7  10   8       59.84       45.37      3.39 o
  -6  10   8       30.19       38.78      2.26 o
  -5  10   8      130.09      127.48      2.51 o
  -4  10   8       72.09       65.01      2.25 o
  -3  10   8      101.37       90.06      2.18 o
  -2  10   8      266.53      266.35      3.09 o
  -1  10   8        0.06        0.03      1.19 o
   0  10   8        6.92        4.78      1.66 o
   1  10   8       52.57       47.53      1.88 o
   2  10   8        0.56       -0.87      1.21 o
   3  10   8       12.99       14.33      1.65 o
   4  10   8        6.65        8.04      1.80 o
   5  10   8      156.01      165.87      3.42 o
   6  10   8      160.11      160.87      4.32 o
   7  10   8       69.25       58.36      4.07 o
   8  10   8       15.55       22.03      4.32 o
  -8  11   8       14.26       16.72      4.16 o
  -7  11   8       17.78       13.72      3.09 o
  -6  11   8       87.80       84.66      3.63 o
  -5  11   8       40.28       40.41      2.46 o
  -4  11   8        7.81       12.49      1.86 o
  -3  11   8       46.95       46.13      2.41 o
  -2  11   8      120.13      130.09      2.88 o
  -1  11   8      128.35       95.78      2.27 o
   0  11   8      388.07      401.87      3.95 o
   1  11   8       24.74       18.75      2.32 o
   2  11   8        0.80        1.80      2.41 o
   3  11   8      119.85      114.99      2.78 o
   4  11   8        9.01        8.99      2.96 o
   5  11   8        3.17        1.63      3.39 o
   6  11   8        5.78       11.99      3.21 o
   7  11   8       44.26       44.72      4.10 o
   8  11   8        1.77        4.06      4.08 o
  -7  12   8       19.57       22.88      4.01 o
  -6  12   8       34.98       36.93      3.50 o
  -5  12   8       79.81       79.18      3.06 o
  -4  12   8       20.72       18.34      2.51 o
  -3  12   8      129.60      118.72      3.28 o
  -2  12   8      256.84      242.09      4.17 o
  -1  12   8      193.68      191.12      3.62 o
   0  12   8       29.10       34.87      2.83 o
   1  12   8      210.86      236.50      4.69 o
   2  12   8        9.27        5.49      3.26 o
   3  12   8       30.35       26.87      3.74 o
   4  12   8       14.89       16.33      3.40 o
   5  12   8       69.22       67.40      4.21 o
   6  12   8       34.61       35.20      4.21 o
   7  12   8        0.52       -2.76      3.94 o
  -6  13   8       24.78       36.66      3.85 o
  -5  13   8        2.24        3.88      2.88 o
  -4  13   8       51.56       52.51      3.00 o
  -3  13   8       44.27       55.31      2.98 o
  -2  13   8        0.17        1.21      2.42 o
  -1  13   8       29.51       35.02      2.89 o
   0  13   8        0.20        0.34      2.87 o
   1  13   8       51.82       42.40      3.65 o
   2  13   8       23.40       19.51      3.59 o
   3  13   8       96.85       90.71      4.52 o
   4  13   8        1.36        0.47      4.04 o
   5  13   8        2.96        5.26      3.73 o
   6  13   8        4.04        6.90      4.25 o
  -5  14   8       46.80       49.63      4.47 o
  -4  14   8        0.59        5.75      3.35 o
  -3  14   8        1.54        1.59      3.35 o
  -2  14   8        0.26        3.37      3.41 o
  -1  14   8       25.09       17.91      2.94 o
   0  14   8       20.61       16.80      3.30 o
   1  14   8        0.14        2.47      3.12 o
   2  14   8        5.74        3.77      3.90 o
   3  14   8       25.58       32.50      4.70 o
   4  14   8        2.96        4.82      3.84 o
   5  14   8        8.54       14.97      4.07 o
  -4  15   8        0.13        1.07      4.34 o
  -3  15   8       97.80      115.58      5.11 o
  -2  15   8       28.39       39.87      3.83 o
  -1  15   8        6.52       10.77      3.98 o
   0  15   8        1.15        1.63      3.85 o
   1  15   8       11.80       14.94      3.92 o
   2  15   8       23.95       27.84      5.08 o
   3  15   8       54.73       59.42      5.15 o
 -11   1   9        4.73        5.55      3.77 o
 -10   1   9       40.36       38.31      3.69 o
  -9   1   9        1.98        4.82      2.57 o
  -8   1   9        1.93        1.49      1.92 o
  -7   1   9       44.13       40.45      1.78 o
  -6   1   9      169.08      156.73      3.05 o
  -5   1   9      237.80      256.05      2.96 o
  -4   1   9     3049.97     3196.22     12.45 o
  -3   1   9       70.52       57.66      1.33 o
  -2   1   9      273.46      231.48      1.75 o
  -1   1   9      229.96      252.02      1.94 o
   0   1   9     5832.58     5945.21     23.60 o
   1   1   9      143.22      115.49      1.65 o
   2   1   9       48.35       60.82      1.05 o
   3   1   9     1186.20     1197.84      4.07 o
   4   1   9      183.96      191.40      2.05 o
   5   1   9      348.23      316.15      2.55 o
   6   1   9        4.57        3.09      1.82 o
   7   1   9       97.49       83.11      2.60 o
   8   1   9      118.08      118.94      4.84 o
   9   1   9        0.56        0.04      4.71 o
  10   1   9       16.84       14.68      5.36 o
  11   1   9       34.50       43.28      6.13 o
 -11   2   9        1.58       10.55      4.66 o
 -10   2   9       69.31       52.61      4.30 o
  -9   2   9       15.88       19.53      2.92 o
  -8   2   9       16.29       15.04      1.93 o
  -7   2   9       20.25       14.01      2.36 o
  -6   2   9      555.55      619.73      4.36 o
  -5   2   9      107.13      104.94      1.93 o
  -4   2   9       61.08       55.60      1.42 o
  -3   2   9      806.03      880.56      3.51 o
  -2   2   9      517.18      540.64      2.84 o
  -1   2   9        6.60        7.12      0.96 o
   0   2   9      994.03      967.78      3.88 o
   1   2   9     2527.94     2733.21      6.14 o
   2   2   9     2021.83     2103.66      5.22 o
   3   2   9      514.61      561.55      3.08 o
   4   2   9      981.19      989.97      5.91 o
   5   2   9      151.84      167.60      2.39 o
   6   2   9        2.80        3.00      1.94 o
   7   2   9       74.53       92.74      3.23 o
   8   2   9      121.90      131.31      3.83 o
   9   2   9        2.13        0.23      4.56 o
  10   2   9      136.07      137.93      5.81 o
 -11   3   9        3.79        4.70      4.42 o
 -10   3   9       76.14       58.55      3.96 o
  -9   3   9        0.37        1.91      2.96 o
  -8   3   9      262.26      251.65      4.35 o
  -7   3   9        0.52        2.81      1.31 o
  -6   3   9        1.28        5.46      1.52 o
  -5   3   9       30.30       33.68      1.10 o
  -4   3   9        3.86        5.66      1.32 o
  -3   3   9     1347.89     1315.61      5.03 o
  -2   3   9     1104.20     1175.77      4.42 o
  -1   3   9      145.76      145.28      1.50 o
   0   3   9     2057.64     2176.24      6.26 o
   1   3   9     1607.57     1818.49      5.16 o
   2   3   9     1118.67     1129.47      4.62 o
   3   3   9      136.94      136.38      1.70 o
   4   3   9      103.70       98.57      1.91 o
   5   3   9       41.62       33.10      1.87 o
   6   3   9        0.10        1.60      2.21 o
   7   3   9        7.03        3.97      3.19 o
   8   3   9        7.49        8.13      3.51 o
   9   3   9       25.64       31.88      4.90 o
  10   3   9      120.24      130.63      5.83 o
 -11   4   9        3.86        0.10      4.20 o
 -10   4   9       19.25       21.41      3.79 o
  -9   4   9       23.91       23.60      3.17 o
  -8   4   9       72.49       56.36      2.36 o
  -7   4   9       38.89       42.84      2.25 o
  -6   4   9      122.43      123.77      1.98 o
  -5   4   9        2.44        1.50      1.31 o
  -4   4   9       32.00       33.77      1.49 o
  -3   4   9      375.50      359.27      2.48 o
  -2   4   9     2302.70     2233.76      7.01 o
  -1   4   9     2145.67     2205.88      7.64 o
   0   4   9       63.76       67.86      1.11 o
   1   4   9     2199.09     2266.40      7.00 o
   2   4   9     2184.51     2185.42      6.46 o
   3   4   9      529.63      526.69      3.08 o
   4   4   9       16.49       14.41      1.38 o
   5   4   9       10.75       17.97      1.39 o
   6   4   9      344.31      385.04      3.32 o
   7   4   9        3.71        3.29      2.30 o
   8   4   9       82.60      100.68      4.48 o
   9   4   9        1.13        2.07      4.28 o
  10   4   9       59.22       72.38      5.81 o
 -11   5   9       11.73       16.10      4.49 o
 -10   5   9       92.83       77.40      4.40 o
  -9   5   9        2.66       10.82      2.87 o
  -8   5   9       44.42       51.03      2.90 o
  -7   5   9       88.78       53.70      1.83 o
  -6   5   9       30.44       24.85      1.89 o
  -5   5   9      517.80      505.71      3.43 o
  -4   5   9       99.90      106.44      1.73 o
  -3   5   9     1047.28     1042.03      6.12 o
  -2   5   9        0.85        0.43      1.12 o
  -1   5   9        0.02        0.46      0.85 o
   0   5   9      268.94      209.97      2.28 o
   1   5   9      807.74      784.13      3.53 o
   2   5   9      673.40      686.20      3.18 o
   3   5   9      204.22      196.06      2.12 o
   4   5   9       47.24       35.95      1.75 o
   5   5   9        5.50       10.06      1.66 o
   6   5   9      500.42      477.23      5.06 o
   7   5   9       46.58       45.62      2.79 o
   8   5   9       10.76        8.76      3.18 o
   9   5   9        1.23        0.68      3.59 o
  10   5   9        1.02       -2.54      4.92 o
 -10   6   9        0.89       -2.27      3.48 o
  -9   6   9        6.83        9.27      3.61 o
  -8   6   9       58.04       55.44      3.44 o
  -7   6   9       17.69       14.71      1.97 o
  -6   6   9      217.89      179.70      2.96 o
  -5   6   9       53.08       49.29      1.69 o
  -4   6   9       19.53       14.03      1.62 o
  -3   6   9      631.72      585.18      3.37 o
  -2   6   9        6.25        2.38      1.10 o
  -1   6   9      647.83      633.86      3.61 o
   0   6   9     2583.31     2604.49     10.79 o
   1   6   9      709.20      726.59      3.37 o
   2   6   9      501.60      456.40      2.95 o
   3   6   9      272.23      292.54      2.44 o
   4   6   9      285.20      244.77      2.99 o
   5   6   9       25.03       30.76      2.00 o
   6   6   9       52.84       45.14      2.82 o
   7   6   9       56.47       58.53      3.32 o
   8   6   9        5.58        6.89      2.83 o
   9   6   9       15.25       15.41      4.53 o
  10   6   9       79.76       89.08      5.41 o
 -10   7   9       19.89       16.46      3.47 o
  -9   7   9        1.81        2.54      3.31 o
  -8   7   9        4.81       15.14      3.22 o
  -7   7   9        0.57        1.61      2.07 o
  -6   7   9       27.41       27.28      1.98 o
  -5   7   9       80.59       88.57      2.35 o
  -4   7   9       76.14       80.28      1.93 o
  -3   7   9        7.20       13.45      1.51 o
  -2   7   9      384.52      371.65      3.12 o
  -1   7   9       25.05       23.07      1.10 o
   0   7   9        4.44        1.94      1.44 o
   1   7   9     1742.22     1734.02      7.45 o
   2   7   9        0.15       -0.07      1.38 o
   3   7   9      497.03      492.78      3.26 o
   4   7   9       82.70       73.68      2.02 o
   5   7   9      366.91      382.37      3.63 o
   6   7   9      221.46      240.59      4.79 o
   7   7   9      517.07      519.25      7.42 o
   8   7   9       11.86       16.08      4.02 o
   9   7   9       15.41       19.50      4.37 o
 -10   8   9        1.98        4.32      3.35 o
  -9   8   9        1.20       -0.22      3.36 o
  -8   8   9       22.22       28.32      3.16 o
  -7   8   9        2.00        2.83      2.50 o
  -6   8   9        1.25        0.62      1.89 o
  -5   8   9      165.87      178.02      2.33 o
  -4   8   9      275.43      292.00      3.13 o
  -3   8   9       96.25       88.78      2.16 o
  -2   8   9      239.43      212.66      3.00 o
  -1   8   9      175.29      169.11      2.24 o
   0   8   9      724.23      741.09      5.00 o
   1   8   9       49.12       53.70      1.80 o
   2   8   9       29.97       23.59      1.63 o
   3   8   9        1.24        2.54      1.79 o
   4   8   9       57.42       47.51      1.94 o
   5   8   9     1309.25     1395.66      7.20 o
   6   8   9        1.45        3.29      1.44 o
   7   8   9       99.21      104.86      4.63 o
   8   8   9        0.51        4.71      3.99 o
   9   8   9       29.38       21.44      4.56 o
  -9   9   9        7.82        8.12      3.28 o
  -8   9   9       14.72       17.28      2.98 o
  -7   9   9       14.29       11.88      2.48 o
  -6   9   9        5.74        5.72      2.34 o
  -5   9   9       42.25       43.71      1.98 o
  -4   9   9        0.12       -0.10      1.82 o
  -3   9   9       12.55        7.58      1.83 o
  -2   9   9        9.11        7.85      1.50 o
  -1   9   9       10.47       10.86      1.39 o
   0   9   9      166.33      176.49      2.89 o
   1   9   9       30.25       21.59      1.50 o
   2   9   9      797.71      818.43      4.50 o
   3   9   9       55.69       56.05      2.19 o
   4   9   9      219.36      219.00      2.83 o
   5   9   9      191.13      200.62      3.22 o
   6   9   9      125.03      124.85      3.93 o
   7   9   9       10.35        9.67      3.54 o
   8   9   9      102.73      115.38      5.34 o
  -9  10   9        1.92       -1.07      3.58 o
  -8  10   9        4.13        2.97      3.55 o
  -7  10   9        1.25        3.06      2.87 o
  -6  10   9       24.58       22.99      2.81 o
  -5  10   9       42.81       43.08      2.24 o
  -4  10   9       51.93       45.54      2.21 o
  -3  10   9       42.64       44.20      2.01 o
  -2  10   9       39.04       34.01      1.70 o
  -1  10   9       17.47       18.28      1.30 o
   0  10   9      525.22      537.82      4.69 o
   1  10   9      398.46      392.65      4.47 o
   2  10   9       49.47       60.15      1.85 o
   3  10   9      183.51      197.05      2.89 o
   4  10   9        0.62        0.31      1.64 o
   5  10   9      208.29      210.25      4.44 o
   6  10   9       35.40       32.45      3.28 o
   7  10   9       14.88       18.55      3.65 o
   8  10   9       10.35        8.81      4.01 o
  -8  11   9        0.01       -1.95      4.03 o
  -7  11   9       17.18       14.25      3.43 o
  -6  11   9       36.55       38.65      3.08 o
  -5  11   9       78.92       77.38      2.75 o
  -4  11   9       38.50       48.42      2.19 o
  -3  11   9        1.97        0.33      1.51 o
  -2  11   9        0.19        4.51      1.90 o
  -1  11   9        7.22        0.29      1.70 o
   0  11   9        0.74       -0.18      1.37 o
   1  11   9        0.06        0.82      2.65 o
   2  11   9       24.68       19.31      2.79 o
   3  11   9        1.53       -0.41      2.49 o
   4  11   9        5.07        5.32      2.98 o
   5  11   9        3.64        3.34      3.38 o
   6  11   9       29.60       24.48      3.89 o
   7  11   9        0.53        1.23      3.81 o
  -7  12   9       32.46       30.03      4.26 o
  -6  12   9        9.30       14.83      3.42 o
  -5  12   9        0.02       -0.06      2.94 o
  -4  12   9       14.21       11.59      2.45 o
  -3  12   9        0.41        2.22      2.33 o
  -2  12   9      168.11      165.49      3.70 o
  -1  12   9       21.78       13.09      2.74 o
   0  12   9        7.89        5.35      2.64 o
   1  12   9       25.52       23.80      3.29 o
   2  12   9       64.04       73.10      3.85 o
   3  12   9       10.69       12.31      3.22 o
   4  12   9       12.15       13.25      3.59 o
   5  12   9       54.15       49.21      4.08 o
   6  12   9        1.87        1.56      3.67 o
  -6  13   9        4.86        7.20      4.17 o
  -5  13   9        1.61        3.65      2.95 o
  -4  13   9       12.26        8.12      2.84 o
  -3  13   9      187.99      206.44      4.68 o
  -2  13   9        0.10        0.20      2.85 o
  -1  13   9       19.42       21.53      3.05 o
   0  13   9       80.96       85.41      3.91 o
   1  13   9      148.75      150.83      4.76 o
   2  13   9       27.46       31.81      3.92 o
   3  13   9       12.31       13.32      3.66 o
   4  13   9       22.96       19.46      4.33 o
   5  13   9        6.97        3.62      3.90 o
  -5  14   9       84.35      104.02      4.97 o
  -4  14   9        5.91        4.88      3.48 o
  -3  14   9       14.72       21.89      3.54 o
  -2  14   9        0.97        3.74      3.56 o
  -1  14   9      119.47      135.31      4.14 o
   0  14   9        0.56        3.11      3.21 o
   1  14   9       20.19       20.80      3.43 o
   2  14   9       27.13       21.46      3.94 o
   3  14   9        2.30        6.13      4.45 o
   4  14   9       33.85       42.38      4.97 o
  -3  15   9        0.09       -0.81      4.32 o
  -2  15   9       25.46       19.75      4.22 o
  -1  15   9        2.01        0.24      3.96 o
   0  15   9        6.56        5.84      4.11 o
   1  15   9       54.55       67.32      4.52 o
   2  15   9        9.46       14.80      4.95 o
 -11   0  10       38.07       43.56      5.13 o
 -10   0  10      186.06      174.16      6.79 o
  -9   0  10       81.03       83.92      5.35 o
  -8   0  10       25.98       21.05      1.96 o
  -7   0  10      273.35      320.66      3.47 o
  -6   0  10       23.56       27.38      3.86 o
  -5   0  10       16.67       14.73      2.75 o
  -4   0  10     1300.33     1463.47     13.62 o
  -3   0  10     1258.02     1247.75     11.43 o
  -2   0  10      186.98      190.66      2.43 o
  -1   0  10     1123.63      975.27      5.70 o
   0   0  10     1355.44     1463.27      5.55 o
   1   0  10     2590.92     2784.12      9.42 o
   2   0  10     4121.73     3958.00     17.93 o
   3   0  10     3599.46     3472.79     12.29 o
   4   0  10        1.10        2.14      1.27 o
   5   0  10      883.77      964.74      7.57 o
   6   0  10        0.17        0.04      2.82 o
   7   0  10        2.53        2.68      3.86 o
   8   0  10        2.22       -1.36      6.35 o
   9   0  10       52.50       71.90      8.75 o
  10   0  10       53.91       62.86      9.50 o
 -11   1  10        1.73        4.68      3.79 o
 -10   1  10       15.36       21.83      3.45 o
  -9   1  10       47.67       38.32      3.40 o
  -8   1  10      148.10      135.62      2.64 o
  -7   1  10       36.37       45.47      2.52 o
  -6   1  10        3.88        5.15      2.20 o
  -5   1  10        3.06        3.79      1.28 o
  -4   1  10      480.58      577.14      3.09 o
  -3   1  10      257.25      300.92      2.42 o
  -2   1  10     1894.99     1772.64      8.26 o
  -1   1  10        0.14        2.71      1.00 o
   0   1  10     2854.36     2923.83      8.60 o
   1   1  10       12.11       24.80      1.18 o
   2   1  10     1956.71     1991.86      5.56 o
   3   1  10     1014.48     1026.76      3.61 o
   4   1  10       54.84       49.99      1.17 o
   5   1  10      179.37      193.45      2.43 o
   6   1  10        3.53        5.84      1.52 o
   7   1  10      195.96      175.49      3.60 o
   8   1  10      175.57      189.39      5.30 o
   9   1  10       43.69       37.91      4.96 o
  10   1  10       64.06       60.62      5.83 o
 -11   2  10        0.14        1.73      4.15 o
 -10   2  10       21.13       11.06      3.77 o
  -9   2  10       41.52       39.01      3.10 o
  -8   2  10       29.22       31.38      2.74 o
  -7   2  10       55.13       52.84      2.69 o
  -6   2  10      386.67      341.76      3.94 o
  -5   2  10       27.51       31.33      1.47 o
  -4   2  10      261.82      267.67      2.23 o
  -3   2  10       16.76       26.13      1.17 o
  -2   2  10      246.49      339.73      2.60 o
  -1   2  10       30.24       31.89      1.10 o
   0   2  10      980.34     1044.12      4.35 o
   1   2  10      171.26      141.09      1.68 o
   2   2  10      235.58      221.58      2.06 o
   3   2  10      654.30      624.41      3.10 o
   4   2  10       20.73       26.92      1.58 o
   5   2  10      168.23      148.48      2.46 o
   6   2  10       11.47       18.21      1.63 o
   7   2  10       66.17       55.97      3.11 o
   8   2  10      165.96      182.69      5.77 o
   9   2  10       27.29       24.47      5.26 o
  10   2  10       34.19       42.97      6.03 o
 -11   3  10        2.85        1.15      4.53 o
 -10   3  10        0.42       -0.54      3.48 o
  -9   3  10        9.87        9.05      2.97 o
  -8   3  10        0.00       -1.34      3.09 o
  -7   3  10        2.51        5.10      2.65 o
  -6   3  10      328.81      323.63      3.38 o
  -5   3  10        0.46        0.15      1.25 o
  -4   3  10        0.43        1.50      1.23 o
  -3   3  10      920.90      969.09      4.39 o
  -2   3  10     2231.55     2323.96      9.63 o
  -1   3  10      804.98      691.68      3.16 o
   0   3  10      947.66     1058.53      4.43 o
   1   3  10       54.75       44.87      1.44 o
   2   3  10        0.02       -0.20      1.01 o
   3   3  10      120.07      118.72      1.63 o
   4   3  10       62.02       65.56      1.99 o
   5   3  10        0.58        1.56      1.73 o
   6   3  10        0.20        0.79      2.20 o
   7   3  10       39.25       53.64      3.44 o
   8   3  10      284.06      293.61      9.06 o
   9   3  10       95.98       79.81      5.73 o
  10   3  10        3.09        8.11      5.06 o
 -11   4  10        0.00        1.30      4.49 o
 -10   4  10      116.03       97.83      4.95 o
  -9   4  10       35.53       36.13      3.18 o
  -8   4  10      209.41      197.14      4.70 o
  -7   4  10      213.04      230.34      3.42 o
  -6   4  10      112.53      113.59      2.16 o
  -5   4  10       43.11       36.50      1.95 o
  -4   4  10       92.28       83.80      1.74 o
  -3   4  10       72.42       82.65      1.37 o
  -2   4  10       15.04       14.22      0.85 o
  -1   4  10      302.38      285.23      1.89 o
   0   4  10      811.41      817.51      4.30 o
   1   4  10      496.51      517.57      3.22 o
   2   4  10     1662.16     1664.31      7.03 o
   3   4  10      285.57      263.13      2.16 o
   4   4  10      181.57      156.28      2.61 o
   5   4  10       25.34       21.85      1.53 o
   6   4  10       87.84       76.68      2.45 o
   7   4  10       58.07       70.17      3.71 o
   8   4  10        6.74        9.23      4.16 o
   9   4  10       78.34       84.60      5.50 o
  10   4  10       13.67       14.09      5.32 o
 -10   5  10        2.76        0.78      4.20 o
  -9   5  10       12.27       10.65      2.88 o
  -8   5  10        0.24       -0.57      2.99 o
  -7   5  10       18.19       19.33      2.45 o
  -6   5  10       29.25       19.06      1.82 o
  -5   5  10      267.47      264.42      3.48 o
  -4   5  10       13.35       15.52      1.14 o
  -3   5  10      199.71      234.60      2.48 o
  -2   5  10      115.44      130.87      1.81 o
  -1   5  10      808.64      799.25      3.28 o
   0   5  10      328.09      360.91      2.48 o
   1   5  10      344.96      314.39      2.82 o
   2   5  10       37.63       27.02      0.99 o
   3   5  10       26.03       39.20      1.44 o
   4   5  10      292.88      259.50      2.94 o
   5   5  10      162.14      157.91      2.72 o
   6   5  10       11.29       14.68      2.55 o
   7   5  10       15.91       20.59      2.60 o
   8   5  10       36.49       40.43      4.70 o
   9   5  10        6.73       10.08      4.44 o
  10   5  10        8.03        6.19      5.16 o
 -10   6  10       12.82        7.79      3.50 o
  -9   6  10       14.97        7.38      3.40 o
  -8   6  10      158.13      145.87      4.54 o
  -7   6  10       54.07       47.47      2.63 o
  -6   6  10       11.96       20.09      2.04 o
  -5   6  10      376.45      357.96      3.27 o
  -4   6  10      158.83      174.77      2.51 o
  -3   6  10      775.52      825.90      4.65 o
  -2   6  10       30.83       20.01      1.41 o
  -1   6  10       44.76       42.96      1.50 o
   0   6  10      546.44      544.61      3.66 o
   1   6  10     1274.61     1254.89      5.31 o
   2   6  10      190.62      194.65      2.21 o
   3   6  10      391.12      384.57      3.17 o
   4   6  10     1255.94     1226.70      6.53 o
   5   6  10        0.30        0.60      1.92 o
   6   6  10        3.46        1.99      2.94 o
   7   6  10       57.00       49.15      3.63 o
   8   6  10       73.67       62.48      4.13 o
   9   6  10       14.86       13.63      4.15 o
 -10   7  10        2.41        2.71      3.44 o
  -9   7  10       11.45        8.94      3.40 o
  -8   7  10        0.44       -0.18      3.05 o
  -7   7  10       26.23       23.51      2.64 o
  -6   7  10      183.26      175.38      3.18 o
  -5   7  10      202.81      225.87      3.10 o
  -4   7  10        0.05        2.25      1.46 o
  -3   7  10      201.00      199.59      2.76 o
  -2   7  10      573.63      610.44      3.68 o
  -1   7  10      451.05      451.71      3.81 o
   0   7  10      252.17      253.90      3.17 o
   1   7  10      209.16      255.85      2.49 o
   2   7  10     1212.99     1216.63      8.01 o
   3   7  10       15.34        9.25      1.74 o
   4   7  10      806.44      796.34      4.43 o
   5   7  10       67.83       50.58      2.18 o
   6   7  10      113.37       91.17      3.72 o
   7   7  10        0.89        0.21      3.56 o
   8   7  10      252.75      253.35      5.77 o
   9   7  10        1.83        4.36      4.54 o
  -9   8  10        1.93        0.71      3.24 o
  -8   8  10       20.10       24.38      3.30 o
  -7   8  10       52.25       45.80      3.04 o
  -6   8  10       28.72       22.31      2.29 o
  -5   8  10       17.32       11.44      2.01 o
  -4   8  10      234.10      252.75      2.98 o
  -3   8  10      769.65      745.40      4.94 o
  -2   8  10      302.18      288.13      3.56 o
  -1   8  10      949.94      952.39      5.83 o
   0   8  10      255.20      267.54      3.48 o
   1   8  10      331.56      362.02      2.83 o
   2   8  10     1088.94     1121.17      5.39 o
   3   8  10      841.97      889.09      5.22 o
   4   8  10      378.09      390.72      3.71 o
   5   8  10       64.05       61.40      2.19 o
   6   8  10      408.26      376.91      5.85 o
   7   8  10        6.21        7.50      3.72 o
   8   8  10       63.09       61.55      4.44 o
   9   8  10        2.91        5.32      4.37 o
  -9   9  10        0.97        0.54      3.62 o
  -8   9  10        1.29        1.41      2.96 o
  -7   9  10       16.12       19.65      3.06 o
  -6   9  10        4.91        4.73      2.47 o
  -5   9  10        3.04        0.35      1.57 o
  -4   9  10      111.06      110.72      2.56 o
  -3   9  10      152.08      145.00      2.87 o
  -2   9  10       94.20      106.60      2.35 o
  -1   9  10        2.54        1.65      2.02 o
   0   9  10       46.10       52.47      1.83 o
   1   9  10        6.83       12.06      1.55 o
   2   9  10       18.93        8.75      1.70 o
   3   9  10      224.90      220.67      3.05 o
   4   9  10      258.67      257.58      3.52 o
   5   9  10        0.26        1.49      2.53 o
   6   9  10       40.25       37.36      3.52 o
   7   9  10        0.65        0.46      3.77 o
   8   9  10        0.43        2.74      3.98 o
  -8  10  10       21.92       26.34      3.49 o
  -7  10  10        1.73        2.03      2.95 o
  -6  10  10        1.43       -0.07      2.73 o
  -5  10  10       24.11       22.48      2.18 o
  -4  10  10        7.59        3.19      1.89 o
  -3  10  10       51.70       58.76      2.23 o
  -2  10  10        0.57        0.53      1.56 o
  -1  10  10      120.96      100.87      2.67 o
   0  10  10      444.05      443.99      4.02 o
   1  10  10       51.42       49.97      1.77 o
   2  10  10        9.16        3.66      1.59 o
   3  10  10        0.52        2.12      1.70 o
   4  10  10       92.22       95.99      3.16 o
   5  10  10       18.40       16.10      2.91 o
   6  10  10        8.79       12.34      3.47 o
   7  10  10        0.79       -0.77      3.72 o
   8  10  10        0.77        4.09      4.57 o
  -8  11  10       32.21       45.04      4.72 o
  -7  11  10        0.05       -0.20      3.75 o
  -6  11  10       24.26       28.07      3.30 o
  -5  11  10        0.36        1.47      2.58 o
  -4  11  10       50.64       52.92      2.40 o
  -3  11  10       30.46       34.35      2.02 o
  -2  11  10       38.24       33.79      1.60 o
  -1  11  10      216.87      205.45      4.31 o
   0  11  10       38.28       30.13      2.72 o
   1  11  10       22.60       15.35      1.49 o
   2  11  10        6.93        6.37      2.70 o
   3  11  10      115.69      111.60      3.97 o
   4  11  10       32.31       30.35      3.14 o
   5  11  10       82.53       75.34      4.15 o
   6  11  10        0.00        0.47      3.65 o
   7  11  10       38.49       58.39      4.85 o
  -7  12  10       29.14       27.84      4.43 o
  -6  12  10       26.78       26.82      3.83 o
  -5  12  10        0.24        0.74      2.91 o
  -4  12  10        1.83        4.55      2.55 o
  -3  12  10       45.07       35.70      2.88 o
  -2  12  10      107.14      105.57      3.88 o
  -1  12  10       22.01       27.70      3.12 o
   0  12  10        0.89        1.41      2.77 o
   1  12  10        1.44        1.36      3.29 o
   2  12  10       15.19       16.24      3.35 o
   3  12  10        4.01        5.27      3.40 o
   4  12  10      100.99       99.58      4.40 o
   5  12  10       15.40       18.12      3.79 o
   6  12  10       70.38       76.70      5.24 o
  -6  13  10        0.05       -1.97      3.95 o
  -5  13  10       16.57       15.72      3.14 o
  -4  13  10        7.43       12.03      3.10 o
  -3  13  10        7.75        7.61      2.92 o
  -2  13  10        1.62        0.84      2.98 o
  -1  13  10        4.15        5.62      3.19 o
   0  13  10       98.91       99.25      4.08 o
   1  13  10        1.91        0.28      3.19 o
   2  13  10       14.13       14.99      3.71 o
   3  13  10        0.32       -2.33      3.75 o
   4  13  10        9.12        3.36      3.91 o
   5  13  10       59.89       55.36      5.32 o
  -4  14  10        2.77        6.16      4.13 o
  -3  14  10        0.65        3.11      3.31 o
  -2  14  10        2.10       -1.80      3.73 o
  -1  14  10        5.27        7.57      3.40 o
   0  14  10        5.54        7.34      3.44 o
   1  14  10        3.03        7.97      3.45 o
   2  14  10       96.67      111.34      5.04 o
   3  14  10       60.36       66.22      5.50 o
   4  14  10        0.78        1.07      4.74 o
  -2  15  10        6.19        8.87      4.28 o
  -1  15  10       37.16       41.06      4.27 o
   0  15  10        0.69        1.80      4.08 o
   1  15  10       34.54       33.94      4.36 o
 -11   1  11       15.16       20.76      3.88 o
 -10   1  11       10.29       13.98      3.42 o
  -9   1  11       12.18        9.19      3.06 o
  -8   1  11        1.68        0.77      2.45 o
  -7   1  11        7.21       13.49      2.62 o
  -6   1  11      831.95      814.36      6.46 o
  -5   1  11        0.20        1.34      1.09 o
  -4   1  11      403.98      394.29      2.46 o
  -3   1  11       52.85       56.43      1.41 o
  -2   1  11      902.25      959.25      4.10 o
  -1   1  11      470.26      447.57      2.83 o
   0   1  11     4502.41     4209.09     12.79 o
   1   1  11      998.06     1046.80      4.18 o
   2   1  11       16.18       21.62      0.99 o
   3   1  11        0.49        1.13      0.91 o
   4   1  11       25.50       25.33      1.30 o
   5   1  11        1.65        1.13      1.53 o
   6   1  11       20.78        8.11      1.76 o
   7   1  11       30.78       23.30      2.46 o
   8   1  11       23.98       32.20      4.54 o
   9   1  11      142.80      172.85      5.88 o
  10   1  11       11.94       10.46      5.79 o
 -11   2  11        3.03        1.12      4.10 o
 -10   2  11       21.02       13.36      3.70 o
  -9   2  11       29.30       38.29      3.51 o
  -8   2  11      113.51      110.20      3.58 o
  -7   2  11       81.05       79.31      2.86 o
  -6   2  11      706.52      741.71      5.28 o
  -5   2  11      594.17      576.97      3.96 o
  -4   2  11      104.25       96.69      1.50 o
  -3   2  11      347.19      339.63      2.65 o
  -2   2  11       87.54       96.26      1.54 o
  -1   2  11       52.66       70.10      1.35 o
   0   2  11       79.01       62.38      1.64 o
   1   2  11      798.76      724.14      3.73 o
   2   2  11      598.77      574.90      3.20 o
   3   2  11        0.40       -0.36      0.77 o
   4   2  11      532.62      492.96      3.45 o
   5   2  11     1994.13     1948.01      9.19 o
   6   2  11        4.85        4.27      1.82 o
   7   2  11      119.56      111.25      3.52 o
   8   2  11       72.48       66.17      4.80 o
   9   2  11        4.18        1.81      4.65 o
  10   2  11        3.33        1.92      5.09 o
 -10   3  11        5.62       -0.19      3.51 o
  -9   3  11        5.89       11.16      3.07 o
  -8   3  11       30.03       48.23      3.45 o
  -7   3  11        0.01        0.12      2.73 o
  -6   3  11       11.04       11.60      1.83 o
  -5   3  11      104.63      105.57      2.00 o
  -4   3  11        7.08       12.21      1.42 o
  -3   3  11       24.94       21.66      1.39 o
  -2   3  11        7.43       16.57      1.12 o
  -1   3  11       27.78       19.46      0.92 o
   0   3  11      818.09      722.27      3.79 o
   1   3  11        0.53        0.17      1.10 o
   2   3  11        1.05        1.99      1.11 o
   3   3  11      433.25      429.57      3.01 o
   4   3  11      350.48      338.56      3.33 o
   5   3  11      368.44      339.69      3.47 o
   6   3  11      244.75      226.34      3.28 o
   7   3  11      367.90      364.98      5.87 o
   8   3  11       35.25       33.55      5.04 o
   9   3  11       16.34       18.66      5.02 o
  10   3  11      110.93      113.21      6.88 o
 -10   4  11        0.71        0.94      3.93 o
  -9   4  11        0.42        1.66      3.05 o
  -8   4  11       59.39       50.34      3.39 o
  -7   4  11       86.48       87.94      2.91 o
  -6   4  11       84.56       93.80      1.84 o
  -5   4  11      122.13      108.33      2.21 o
  -4   4  11      338.80      291.20      3.00 o
  -3   4  11       19.41       16.55      1.41 o
  -2   4  11       33.18       16.35      1.01 o
  -1   4  11        9.35       15.94      0.89 o
   0   4  11        9.99        0.99      1.22 o
   1   4  11        0.67        0.98      1.21 o
   2   4  11     1630.36     1594.52      6.89 o
   3   4  11      531.34      545.03      3.40 o
   4   4  11     1507.57     1538.43      8.77 o
   5   4  11       74.71       72.46      2.09 o
   6   4  11      833.79      914.59      7.36 o
   7   4  11       69.75       64.54      4.29 o
   8   4  11       26.59       29.23      4.65 o
   9   4  11        7.45        3.86      5.37 o
  10   4  11       43.20       44.83      6.30 o
 -10   5  11        2.28        3.72      4.12 o
  -9   5  11        0.41        2.94      3.32 o
  -8   5  11        6.94        6.32      3.37 o
  -7   5  11       25.68       20.70      2.47 o
  -6   5  11       64.88       58.40      2.18 o
  -5   5  11       89.84      100.94      2.48 o
  -4   5  11       97.05      106.92      2.08 o
  -3   5  11        0.47        0.80      1.47 o
  -2   5  11      220.67      219.58      3.23 o
  -1   5  11      675.67      674.72      3.08 o
   0   5  11     1366.39     1379.88      5.70 o
   1   5  11      252.15      204.53      2.52 o
   2   5  11       72.00       94.74      2.13 o
   3   5  11      263.81      241.85      2.60 o
   4   5  11        1.37        2.85      1.26 o
   5   5  11      795.95      802.71      7.37 o
   6   5  11       56.47       56.46      3.34 o
   7   5  11       19.13       27.15      3.89 o
   8   5  11       45.13       50.53      5.29 o
   9   5  11       42.97       32.66      5.35 o
 -10   6  11       45.64       57.42      4.76 o
  -9   6  11        2.36        0.91      3.50 o
  -8   6  11      120.68      131.50      4.25 o
  -7   6  11        5.04        8.80      2.42 o
  -6   6  11       96.02       86.84      2.56 o
  -5   6  11      192.62      174.69      2.73 o
  -4   6  11       41.20       43.07      1.90 o
  -3   6  11        0.54        4.27      1.93 o
  -2   6  11      470.33      497.65      3.55 o
  -1   6  11      408.03      394.97      3.64 o
   0   6  11      561.15      583.50      3.67 o
   1   6  11      166.80      157.40      2.09 o
   2   6  11       71.51       47.83      1.55 o
   3   6  11      126.69      131.74      2.07 o
   4   6  11       78.99       72.34      1.88 o
   5   6  11      154.18      168.21      3.06 o
   6   6  11       61.76       65.71      3.54 o
   7   6  11        6.38        9.60      3.34 o
   8   6  11        0.06       -0.39      4.78 o
   9   6  11        0.00       -1.07      5.31 o
  -9   7  11       24.30       27.70      3.64 o
  -8   7  11        4.37        6.73      3.42 o
  -7   7  11       25.98       33.26      3.16 o
  -6   7  11       20.75       27.56      2.84 o
  -5   7  11      390.74      405.88      4.05 o
  -4   7  11      370.80      345.34      3.55 o
  -3   7  11      292.20      314.88      3.40 o
  -2   7  11      311.58      307.03      3.79 o
  -1   7  11     1449.77     1511.46      6.06 o
   0   7  11      204.28      203.65      3.10 o
   1   7  11     1330.88     1277.17      5.92 o
   2   7  11        4.96        3.37      1.40 o
   3   7  11       40.69       46.35      1.88 o
   4   7  11      867.58      861.22      5.28 o
   5   7  11      346.01      329.62      3.66 o
   6   7  11        2.34        3.34      3.14 o
   7   7  11       27.97       26.56      3.62 o
   8   7  11      116.69      101.14      4.51 o
   9   7  11        5.85        2.49      5.10 o
  -9   8  11        7.95       11.15      3.44 o
  -8   8  11       20.89       10.55      3.10 o
  -7   8  11        6.08        5.11      3.05 o
  -6   8  11      116.08      125.47      3.09 o
  -5   8  11       82.43       82.48      2.93 o
  -4   8  11       21.78       18.09      1.80 o
  -3   8  11      268.24      273.10      3.57 o
  -2   8  11      124.79      105.09      2.73 o
  -1   8  11      435.68      487.34      4.38 o
   0   8  11       80.53       81.44      2.70 o
   1   8  11       65.95       55.17      2.02 o
   2   8  11       29.27       29.93      1.99 o
   3   8  11      408.85      382.56      3.62 o
   4   8  11        0.00        0.56      1.88 o
   5   8  11      429.72      473.51      6.23 o
   6   8  11        8.54        8.56      3.21 o
   7   8  11        4.00        6.00      3.57 o
   8   8  11       26.08       23.99      4.40 o
  -8   9  11        3.89        5.60      3.21 o
  -7   9  11       44.97       47.03      3.28 o
  -6   9  11        2.39        0.90      2.46 o
  -5   9  11        3.74        2.82      2.28 o
  -4   9  11      149.80      145.62      2.74 o
  -3   9  11       46.26       48.97      2.21 o
  -2   9  11      252.33      252.73      3.69 o
  -1   9  11      345.32      338.32      4.01 o
   0   9  11      483.86      489.59      4.08 o
   1   9  11        3.07        3.11      2.03 o
   2   9  11      596.92      608.88      4.90 o
   3   9  11      371.90      389.16      3.79 o
   4   9  11       62.21       59.49      2.63 o
   5   9  11      181.17      181.38      4.24 o
   6   9  11       35.06       29.94      3.58 o
   7   9  11        7.13       11.25      3.78 o
   8   9  11        0.05        3.34      4.45 o
  -8  10  11        0.28       -1.22      3.37 o
  -7  10  11        4.48        3.37      3.04 o
  -6  10  11        3.53        1.99      3.06 o
  -5  10  11      272.74      272.64      4.32 o
  -4  10  11        6.95        6.26      2.06 o
  -3  10  11        0.72        0.85      1.74 o
  -2  10  11       55.91       50.20      1.92 o
  -1  10  11      214.42      192.23      3.35 o
   0  10  11       87.22       86.42      2.63 o
   1  10  11       27.64       26.88      1.88 o
   2  10  11        0.97        0.98      1.84 o
   3  10  11       46.59       38.33      2.42 o
   4  10  11      111.34      118.90      3.74 o
   5  10  11       55.40       70.69      3.46 o
   6  10  11       54.87       53.38      4.04 o
   7  10  11        3.15        2.00      4.44 o
  -7  11  11       14.75       10.75      3.59 o
  -6  11  11        0.00        0.89      3.83 o
  -5  11  11        7.96        7.96      2.95 o
  -4  11  11        5.18        7.16      2.07 o
  -3  11  11       27.40       22.30      2.19 o
  -2  11  11        3.95        2.14      1.86 o
  -1  11  11       14.72       11.04      1.79 o
   0  11  11       97.84       97.19      2.89 o
   1  11  11       27.71       24.81      2.91 o
   2  11  11      157.46      134.22      3.85 o
   3  11  11      156.70      172.80      5.15 o
   4  11  11       22.42       16.27      3.10 o
   5  11  11        8.07        8.32      3.38 o
   6  11  11       58.65       46.36      4.52 o
  -6  12  11        3.03        1.75      3.77 o
  -5  12  11       30.68       32.14      3.76 o
  -4  12  11        4.23        1.99      2.84 o
  -3  12  11       20.23       24.79      2.79 o
  -2  12  11       98.99      102.33      4.24 o
  -1  12  11        0.34        1.76      2.91 o
   0  12  11       23.04       29.72      3.29 o
   1  12  11        0.08        2.14      3.35 o
   2  12  11      272.17      283.66      5.69 o
   3  12  11        1.89        2.80      3.79 o
   4  12  11       20.36       25.82      4.35 o
   5  12  11        2.32        2.97      4.27 o
  -5  13  11       56.68       61.21      4.09 o
  -4  13  11        0.00        1.58      3.15 o
  -3  13  11        5.26        3.30      2.92 o
  -2  13  11        6.09        7.50      3.46 o
  -1  13  11        7.41        9.36      3.29 o
   0  13  11       29.77       25.89      3.54 o
   1  13  11       51.68       52.07      3.75 o
   2  13  11        2.01        3.37      3.68 o
   3  13  11        0.26        2.93      4.09 o
   4  13  11       12.85       16.08      4.77 o
  -3  14  11       13.39        8.79      3.62 o
  -2  14  11       79.19       90.76      4.97 o
  -1  14  11        3.73        3.57      3.45 o
   0  14  11        3.39        0.93      3.45 o
   1  14  11       24.49       26.86      4.18 o
   2  14  11       28.00       33.75      4.86 o
   3  14  11       15.60       22.11      5.41 o
 -10   0  12       43.64       22.22      5.10 o
  -9   0  12      186.99      166.37      7.09 o
  -8   0  12      115.86      125.89      5.77 o
  -7   0  12       84.38      101.28      3.41 o
  -6   0  12        4.82        0.85      3.97 o
  -5   0  12      470.30      418.78      5.63 o
  -4   0  12     1146.63     1110.60     10.81 o
  -3   0  12     1126.71     1050.26      6.14 o
  -2   0  12      315.44      298.29      3.44 o
  -1   0  12      353.52      364.60      3.35 o
   0   0  12      617.81      675.28      3.67 o
   1   0  12        3.69       10.87      1.31 o
   2   0  12       14.48       10.70      1.22 o
   3   0  12      166.64      182.96      2.62 o
   4   0  12      605.92      579.38      4.52 o
   5   0  12        8.64       17.79      2.50 o
   6   0  12       19.62       23.54      2.94 o
   7   0  12      661.21      707.86      8.51 o
   8   0  12      209.78      214.49      8.71 o
   9   0  12       11.14        4.67      5.74 o
  10   0  12       40.50       47.74      7.55 o
 -10   1  12       43.17       48.46      3.99 o
  -9   1  12        0.03       -0.19      3.15 o
  -8   1  12      260.44      257.32      4.19 o
  -7   1  12        4.33        5.26      2.87 o
  -6   1  12       11.47       17.63      2.77 o
  -5   1  12        3.97        2.34      1.16 o
  -4   1  12      360.74      359.27      2.88 o
  -3   1  12       97.30       90.93      1.56 o
  -2   1  12      301.27      334.02      2.97 o
  -1   1  12        0.12        1.53      1.00 o
   0   1  12       42.53       31.06      1.14 o
   1   1  12      434.74      450.95      2.96 o
   2   1  12        2.61        0.80      1.24 o
   3   1  12      316.22      318.00      2.27 o
   4   1  12       26.69       28.58      1.44 o
   5   1  12       25.49       46.11      2.10 o
   6   1  12      231.80      231.65      3.26 o
   7   1  12       14.88       13.26      2.92 o
   8   1  12        0.00        0.54      3.47 o
   9   1  12       17.91       22.44      3.81 o
  10   1  12       71.19       77.84      6.98 o
 -10   2  12        1.35        1.12      3.44 o
  -9   2  12        1.06        0.11      3.47 o
  -8   2  12       81.05       62.57      3.68 o
  -7   2  12        4.65        4.80      2.51 o
  -6   2  12      317.20      296.66      3.77 o
  -5   2  12       65.68       70.29      1.84 o
  -4   2  12        1.75        3.36      1.14 o
  -3   2  12        5.99        1.36      1.16 o
  -2   2  12      862.49      868.00      4.43 o
  -1   2  12       30.89       32.21      1.15 o
   0   2  12       42.21       33.40      1.48 o
   1   2  12      152.95      169.89      2.27 o
   2   2  12      233.41      243.14      2.37 o
   3   2  12        4.87        5.15      1.45 o
   4   2  12      497.12      509.14      3.36 o
   5   2  12        9.36       11.50      1.93 o
   6   2  12      889.80      972.73      5.77 o
   7   2  12       32.43       25.52      3.74 o
   8   2  12      211.95      234.68      6.52 o
   9   2  12       22.30       24.38      5.25 o
  10   2  12        1.85        5.13      4.98 o
 -10   3  12       10.71       15.23      3.80 o
  -9   3  12        5.09        6.69      3.38 o
  -8   3  12      154.46      133.53      4.00 o
  -7   3  12       15.17       26.69      2.42 o
  -6   3  12       55.49       53.67      2.20 o
  -5   3  12        0.10        0.71      1.65 o
  -4   3  12        6.50        2.62      1.33 o
  -3   3  12       17.58       18.48      1.50 o
  -2   3  12      363.60      344.64      2.61 o
  -1   3  12       31.64       37.33      1.09 o
   0   3  12      382.11      415.73      3.17 o
   1   3  12     2210.36     2141.17      7.10 o
   2   3  12      823.17      798.96      3.82 o
   3   3  12      502.25      496.25      3.60 o
   4   3  12      742.13      844.86      4.91 o
   5   3  12      272.37      291.92      3.14 o
   6   3  12        2.15        3.68      2.52 o
   7   3  12      177.07      155.14      5.55 o
   8   3  12      110.39      101.66      6.21 o
   9   3  12        0.13        2.41      4.79 o
 -10   4  12        2.01        0.48      4.26 o
  -9   4  12       11.30        3.76      3.45 o
  -8   4  12       55.42       49.78      3.80 o
  -7   4  12        6.10       16.36      2.23 o
  -6   4  12       87.59       95.86      1.99 o
  -5   4  12       25.62       19.14      1.95 o
  -4   4  12       17.84       19.81      1.83 o
  -3   4  12      158.19      152.26      2.65 o
  -2   4  12       59.63       56.23      1.56 o
  -1   4  12       32.72       31.20      1.09 o
   0   4  12        2.65        8.30      1.64 o
   1   4  12      151.38      151.01      2.23 o
   2   4  12       27.58       25.67      1.41 o
   3   4  12       71.52       64.85      1.96 o
   4   4  12       33.50       29.12      1.46 o
   5   4  12       10.66        7.86      1.59 o
   6   4  12       18.55       23.00      3.12 o
   7   4  12       53.51       58.71      4.91 o
   8   4  12        0.99        1.28      4.66 o
   9   4  12       51.37       49.50      6.09 o
 -10   5  12       28.69       31.33      4.67 o
  -9   5  12       62.37       65.27      4.53 o
  -8   5  12       14.05       15.19      3.55 o
  -7   5  12       27.09       30.80      3.34 o
  -6   5  12      137.91      112.68      2.19 o
  -5   5  12        1.10        3.75      1.96 o
  -4   5  12      104.83       95.52      2.41 o
  -3   5  12      395.31      416.21      3.54 o
  -2   5  12       88.78       72.80      1.55 o
  -1   5  12      385.52      369.23      2.53 o
   0   5  12        2.23        2.93      1.53 o
   1   5  12      307.37      314.90      2.84 o
   2   5  12     1121.91     1083.40      6.34 o
   3   5  12      480.96      553.86      3.95 o
   4   5  12      244.99      239.27      2.92 o
   5   5  12      182.55      171.14      3.01 o
   6   5  12      175.57      173.73      4.77 o
   7   5  12        7.63        4.38      4.18 o
   8   5  12       44.81       34.68      5.06 o
   9   5  12        8.90       10.83      5.68 o
  -9   6  12       33.69       44.80      4.44 o
  -8   6  12        4.19        7.71      3.16 o
  -7   6  12        9.04        7.29      3.15 o
  -6   6  12       64.63       75.03      2.72 o
  -5   6  12      778.76      872.40      6.14 o
  -4   6  12     1004.83     1069.52      8.66 o
  -3   6  12      980.00      955.58      5.58 o
  -2   6  12      658.55      657.65      3.91 o
  -1   6  12      223.58      209.76      2.34 o
   0   6  12      226.91      221.81      2.84 o
   1   6  12      540.15      518.68      4.20 o
   2   6  12     1082.69     1100.43      6.09 o
   3   6  12      217.24      214.49      3.39 o
   4   6  12        0.16       -0.32      1.17 o
   5   6  12        0.02       -1.41      2.92 o
   6   6  12        0.22       -0.43      3.32 o
   7   6  12       52.15       42.80      4.45 o
   8   6  12        0.03       -0.91      4.80 o
   9   6  12        0.00       -1.76      5.01 o
  -9   7  12        2.46        7.90      3.72 o
  -8   7  12      111.30      111.70      4.11 o
  -7   7  12       50.11       68.37      3.55 o
  -6   7  12        5.79        7.78      2.68 o
  -5   7  12      193.24      222.59      3.59 o
  -4   7  12      752.53      788.11      5.09 o
  -3   7  12      802.86      922.90      5.69 o
  -2   7  12      204.14      215.68      2.84 o
  -1   7  12       74.32       87.02      2.38 o
   0   7  12      669.91      681.52      4.45 o
   1   7  12       29.13       25.43      2.17 o
   2   7  12      292.22      267.28      2.86 o
   3   7  12       30.50       31.27      1.84 o
   4   7  12      161.49      175.94      3.02 o
   5   7  12      124.44      137.28      3.52 o
   6   7  12      107.42       89.76      4.33 o
   7   7  12       17.11       15.94      3.33 o
   8   7  12       39.86       44.24      5.10 o
  -9   8  12        4.41        9.88      3.45 o
  -8   8  12       23.24       30.55      3.30 o
  -7   8  12       49.14       56.74      3.75 o
  -6   8  12       12.83       15.31      2.92 o
  -5   8  12      289.27      307.01      3.98 o
  -4   8  12      240.84      233.28      3.46 o
  -3   8  12      889.43      887.54      6.15 o
  -2   8  12       92.97       78.38      1.87 o
  -1   8  12      384.35      345.20      3.63 o
   0   8  12      159.36      153.98      3.08 o
   1   8  12       85.97       78.80      2.17 o
   2   8  12      268.11      275.39      3.41 o
   3   8  12       32.55       30.67      1.82 o
   4   8  12       46.88       36.23      2.27 o
   5   8  12       80.37       87.87      3.70 o
   6   8  12        3.62        3.96      3.34 o
   7   8  12      164.56      201.23      6.20 o
   8   8  12        0.05        0.67      4.36 o
  -8   9  12        1.49        5.41      3.45 o
  -7   9  12       27.40       29.45      3.53 o
  -6   9  12      103.45      102.13      3.64 o
  -5   9  12        2.87        1.60      2.30 o
  -4   9  12       23.07       20.22      1.98 o
  -3   9  12       14.68       17.01      2.30 o
  -2   9  12       25.63       33.66      2.22 o
  -1   9  12       32.36       32.08      2.38 o
   0   9  12       25.36       27.14      1.83 o
   1   9  12       58.15       51.84      2.41 o
   2   9  12      345.42      372.76      4.08 o
   3   9  12      318.65      351.52      4.34 o
   4   9  12        3.90        8.54      2.92 o
   5   9  12      113.69      122.20      4.23 o
   6   9  12       28.86       20.23      4.40 o
   7   9  12       18.40       19.29      4.68 o
  -7  10  12        0.62       -0.83      3.05 o
  -6  10  12       15.01       11.82      2.88 o
  -5  10  12        4.60        8.23      2.54 o
  -4  10  12        0.02        0.43      2.04 o
  -3  10  12       28.99       26.88      2.35 o
  -2  10  12        1.44       -0.75      2.09 o
  -1  10  12      184.73      180.93      3.53 o
   0  10  12       25.64       19.05      2.06 o
   1  10  12       30.36       38.51      2.24 o
   2  10  12       54.98       57.16      2.96 o
   3  10  12       56.99       49.76      2.80 o
   4  10  12      119.01      133.87      3.84 o
   5  10  12        0.50        4.31      4.04 o
   6  10  12        2.24       -0.51      4.10 o
   7  10  12       82.11       84.67      5.33 o
  -7  11  12        8.66        6.59      4.07 o
  -6  11  12       19.80       12.65      4.03 o
  -5  11  12       67.39       64.42      3.86 o
  -4  11  12        4.95        5.24      2.77 o
  -3  11  12        3.62        4.76      2.65 o
  -2  11  12        1.71        8.18      2.89 o
  -1  11  12        0.01        0.04      2.44 o
   0  11  12       12.43       13.21      3.03 o
   1  11  12        4.94        1.92      3.00 o
   2  11  12      139.80      156.35      4.34 o
   3  11  12        0.27        0.98      2.92 o
   4  11  12        7.20       11.46      3.50 o
   5  11  12        2.17        3.00      4.08 o
   6  11  12        3.58        5.80      4.40 o
  -6  12  12        0.97       -1.79      4.25 o
  -5  12  12       15.05       25.70      4.01 o
  -4  12  12        1.72        2.59      3.02 o
  -3  12  12       22.79       27.89      3.09 o
  -2  12  12       39.42       26.66      3.47 o
  -1  12  12        3.48        4.12      3.08 o
   0  12  12       16.14       25.63      3.38 o
   1  12  12        0.01        1.51      3.41 o
   2  12  12       14.87       22.42      4.11 o
   3  12  12       73.09       76.98      4.31 o
   4  12  12       21.46       19.29      4.26 o
   5  12  12        5.23        5.30      4.30 o
  -4  13  12        3.85       11.03      3.92 o
  -3  13  12       21.48       17.26      3.85 o
  -2  13  12       39.25       40.34      3.81 o
  -1  13  12       84.82      104.32      4.13 o
   0  13  12        0.17        1.11      3.23 o
   1  13  12        0.17        1.82      3.78 o
   2  13  12        6.67        8.00      4.32 o
   3  13  12       20.54       16.16      4.65 o
   4  13  12        2.16        3.42      4.52 o
  -2  14  12        0.98        4.07      4.58 o
  -1  14  12        0.01        0.29      3.86 o
   0  14  12       28.93       27.97      4.09 o
   1  14  12        0.85        0.12      3.99 o
   2  14  12        0.65        1.08      4.32 o
 -10   1  13       18.06       18.22      3.76 o
  -9   1  13       20.61       22.97      3.62 o
  -8   1  13        0.01        0.80      3.13 o
  -7   1  13        3.87        6.48      2.98 o
  -6   1  13      123.43      110.45      3.50 o
  -5   1  13       19.57       22.57      1.66 o
  -4   1  13       88.44       94.54      1.89 o
  -3   1  13        0.45        0.24      1.00 o
  -2   1  13      925.37      977.20      4.44 o
  -1   1  13       47.48       44.08      1.34 o
   0   1  13      101.78      115.24      1.83 o
   1   1  13       24.94       24.48      1.39 o
   2   1  13       35.70       32.11      1.63 o
   3   1  13      523.65      506.60      3.56 o
   4   1  13      289.69      309.02      2.69 o
   5   1  13      308.62      284.86      3.21 o
   6   1  13       39.98       40.54      2.49 o
   7   1  13       36.37       29.23      3.55 o
   8   1  13        0.03        2.42      3.49 o
   9   1  13       43.16       37.06      4.93 o
 -10   2  13       10.43       14.51      4.06 o
  -9   2  13        0.69        3.33      3.74 o
  -8   2  13        1.48        0.81      3.92 o
  -7   2  13       27.99       24.69      2.80 o
  -6   2  13        0.06        0.79      1.75 o
  -5   2  13       16.15       23.96      1.40 o
  -4   2  13      307.46      341.24      3.29 o
  -3   2  13        6.22       10.22      1.47 o
  -2   2  13      409.68      389.62      2.99 o
  -1   2  13     1938.51     1919.04      6.82 o
   0   2  13      261.79      277.90      2.61 o
   1   2  13       22.64       17.88      1.57 o
   2   2  13       11.31        4.11      1.63 o
   3   2  13      399.82      396.93      3.36 o
   4   2  13       77.26       80.88      1.67 o
   5   2  13       45.08       35.19      2.04 o
   6   2  13        7.20        7.80      2.21 o
   7   2  13       19.41       26.30      3.50 o
   8   2  13       17.15       19.19      3.85 o
   9   2  13        0.22        3.14      4.61 o
 -10   3  13       17.90       16.84      3.99 o
  -9   3  13        0.01        1.13      3.71 o
  -8   3  13      124.40      111.62      4.64 o
  -7   3  13       21.07       18.79      2.49 o
  -6   3  13        2.88        3.27      2.46 o
  -5   3  13        0.31        1.66      1.86 o
  -4   3  13       73.37       53.43      1.96 o
  -3   3  13      544.68      530.41      3.92 o
  -2   3  13      334.96      323.91      3.22 o
  -1   3  13       27.97       21.94      0.99 o
   0   3  13      513.16      527.68      3.92 o
   1   3  13      923.31      930.89      5.13 o
   2   3  13     1084.30     1083.72      6.63 o
   3   3  13       37.88       36.85      1.90 o
   4   3  13      497.36      492.85      4.13 o
   5   3  13      200.56      192.78      2.68 o
   6   3  13        0.64        2.45      2.35 o
   7   3  13       10.75        9.34      3.40 o
   8   3  13       28.60       24.81      5.12 o
   9   3  13       21.16       14.62      5.40 o
 -10   4  13        0.02        5.19      4.05 o
  -9   4  13        3.96       11.80      4.15 o
  -8   4  13        3.91        8.25      3.30 o
  -7   4  13        0.69        3.38      2.70 o
  -6   4  13       10.76       25.15      1.39 o
  -5   4  13       83.39       91.74      2.66 o
  -4   4  13      445.42      455.06      4.57 o
  -3   4  13      394.99      415.73      4.12 o
  -2   4  13     1475.86     1472.79      7.90 o
  -1   4  13      252.90      219.57      2.62 o
   0   4  13     3040.18     3136.18      9.53 o
   1   4  13      199.59      181.53      2.49 o
   2   4  13      431.63      449.30      3.63 o
   3   4  13      356.73      353.18      3.20 o
   4   4  13      392.52      357.64      3.48 o
   5   4  13       48.34       42.94      1.98 o
   6   4  13        0.07        1.30      2.99 o
   7   4  13       18.04       22.14      4.77 o
   8   4  13       19.51       27.50      5.15 o
   9   4  13        0.60       -2.12      5.36 o
  -9   5  13        0.04        0.38      4.18 o
  -8   5  13      130.73      131.00      4.73 o
  -7   5  13      148.19      177.00      4.60 o
  -6   5  13        9.03       15.95      2.09 o
  -5   5  13      361.87      412.89      4.20 o
  -4   5  13       14.94       15.87      1.69 o
  -3   5  13     1076.29     1079.98      7.56 o
  -2   5  13       57.17       70.36      2.15 o
  -1   5  13     1015.74     1021.86      6.35 o
   0   5  13      449.63      453.12      4.23 o
   1   5  13       34.37       32.23      1.67 o
   2   5  13       22.47       13.91      1.86 o
   3   5  13       36.39       35.78      2.01 o
   4   5  13        0.89        0.36      1.43 o
   5   5  13       14.96       11.35      2.84 o
   6   5  13        6.71        8.16      3.42 o
   7   5  13        0.01       -0.07      3.78 o
   8   5  13        1.90       -1.18      4.91 o
   9   5  13        8.04       13.10      5.46 o
  -9   6  13        2.84        3.43      4.26 o
  -8   6  13       63.72       72.31      4.36 o
  -7   6  13       14.56       12.92      3.41 o
  -6   6  13      103.98      109.40      3.44 o
  -5   6  13       19.40       22.89      2.57 o
  -4   6  13      105.87      106.70      3.07 o
  -3   6  13       99.89       97.05      2.47 o
  -2   6  13      106.98      131.10      1.96 o
  -1   6  13      452.67      455.50      3.61 o
   0   6  13       10.79        4.96      1.54 o
   1   6  13       11.15       12.96      1.79 o
   2   6  13      116.01      110.45      2.65 o
   3   6  13       21.85       27.83      2.31 o
   4   6  13      161.33      131.57      2.62 o
   5   6  13       82.04       83.41      3.87 o
   6   6  13       16.73       16.57      3.73 o
   7   6  13        0.34        3.67      4.14 o
   8   6  13       12.98       12.07      4.32 o
  -9   7  13       17.79       29.06      4.47 o
  -8   7  13        3.92        6.62      3.08 o
  -7   7  13      174.33      180.92      4.43 o
  -6   7  13      189.61      232.16      4.59 o
  -5   7  13      606.78      635.30      5.67 o
  -4   7  13        7.96       11.63      1.87 o
  -3   7  13      109.75      131.84      2.90 o
  -2   7  13      235.91      229.67      2.51 o
  -1   7  13      528.75      499.03      3.78 o
   0   7  13        1.06        1.88      1.19 o
   1   7  13       19.02       21.42      2.04 o
   2   7  13       27.60       25.92      2.16 o
   3   7  13       81.38       82.24      2.75 o
   4   7  13       10.81       10.00      1.97 o
   5   7  13        4.00       10.21      3.54 o
   6   7  13        0.25       -1.14      4.06 o
   7   7  13        0.16        3.81      4.13 o
   8   7  13       13.32        8.06      4.80 o
  -8   8  13        0.14        3.15      3.72 o
  -7   8  13      133.35      135.93      4.12 o
  -6   8  13        1.94        3.98      2.86 o
  -5   8  13        0.53        3.37      2.74 o
  -4   8  13        3.42        3.83      2.04 o
  -3   8  13       87.06       81.37      2.78 o
  -2   8  13      193.84      191.57      3.08 o
  -1   8  13      461.89      450.97      4.34 o
   0   8  13      188.04      183.80      2.87 o
   1   8  13      162.44      171.03      2.70 o
   2   8  13        4.22        6.69      1.39 o
   3   8  13      240.51      203.27      3.00 o
   4   8  13       97.69       83.98      3.03 o
   5   8  13        7.84        4.66      3.91 o
   6   8  13       40.96       45.78      4.56 o
   7   8  13       59.56       68.12      4.79 o
  -8   9  13        7.80       13.24      3.82 o
  -7   9  13        0.17        3.48      3.42 o
  -6   9  13      141.22      123.11      3.90 o
  -5   9  13       25.16       35.19      2.97 o
  -4   9  13       10.06        6.84      2.13 o
  -3   9  13       36.99       32.94      2.39 o
  -2   9  13        9.74       10.90      2.01 o
  -1   9  13        3.93        3.53      1.90 o
   0   9  13        7.61        4.46      1.64 o
   1   9  13      159.18      153.21      2.79 o
   2   9  13       11.18        8.61      2.05 o
   3   9  13       23.15       24.04      2.28 o
   4   9  13       20.13       27.81      3.60 o
   5   9  13        1.10        5.36      3.77 o
   6   9  13        5.19        7.30      4.19 o
   7   9  13        5.63        4.33      4.37 o
  -7  10  13       28.63       19.01      3.90 o
  -6  10  13       11.05       11.48      3.25 o
  -5  10  13       16.09       27.05      3.29 o
  -4  10  13       17.59       19.04      2.59 o
  -3  10  13       23.26       18.70      2.36 o
  -2  10  13       86.67       72.65      3.01 o
  -1  10  13       60.97       70.97      3.05 o
   0  10  13        0.12        0.88      2.22 o
   1  10  13       19.38       15.72      2.39 o
   2  10  13       29.31       25.69      2.70 o
   3  10  13        0.06        1.13      2.72 o
   4  10  13       32.86       31.17      3.56 o
   5  10  13        3.31        3.81      4.25 o
   6  10  13        1.92        7.22      4.66 o
  -6  11  13       38.42       56.51      4.60 o
  -5  11  13        6.26        9.93      3.56 o
  -4  11  13       18.84       18.82      3.94 o
  -3  11  13       58.01       55.02      4.23 o
  -2  11  13       44.74       46.04      3.31 o
  -1  11  13        3.03        2.29      2.88 o
   0  11  13       14.93       18.00      3.20 o
   1  11  13      189.18      209.53      5.55 o
   2  11  13       15.36       18.79      3.74 o
   3  11  13       11.49        7.22      3.47 o
   4  11  13        4.01        8.68      3.56 o
   5  11  13        0.09       -1.03      4.26 o
  -5  12  13       15.24       20.35      4.00 o
  -4  12  13       94.71      117.88      5.06 o
  -3  12  13        9.40       13.22      3.70 o
  -2  12  13        9.90       20.63      3.49 o
  -1  12  13        0.36        2.97      3.21 o
   0  12  13      129.75      126.43      4.97 o
   1  12  13        5.07        4.55      3.93 o
   2  12  13       18.92       19.76      4.05 o
   3  12  13       12.12        7.92      3.82 o
   4  12  13        0.34        0.67      4.01 o
  -4  13  13        0.05        2.31      4.38 o
  -3  13  13        5.07        4.60      4.68 o
  -2  13  13        1.82        4.05      3.96 o
  -1  13  13       31.53       30.75      4.23 o
   0  13  13        6.01       14.62      4.00 o
   1  13  13        5.59        2.35      3.91 o
   2  13  13        4.23        2.13      4.17 o
   3  13  13        0.01       -0.66      4.44 o
 -10   0  14       14.95       11.96      5.56 o
  -9   0  14       37.66       44.50      5.34 o
  -8   0  14        3.60        2.37      4.48 o
  -7   0  14        3.56        2.40      4.24 o
  -6   0  14        0.32        1.73      3.60 o
  -5   0  14        0.17       -0.27      2.09 o
  -4   0  14      324.36      311.28      4.28 o
  -3   0  14      103.36       80.26      2.38 o
  -2   0  14      135.22      113.83      2.68 o
  -1   0  14      607.43      657.64      5.06 o
   0   0  14       10.46       11.11      1.65 o
   1   0  14     2468.25     2534.77      9.52 o
   2   0  14        1.87       -0.62      1.16 o
   3   0  14        3.16        1.08      1.49 o
   4   0  14      494.42      457.45      4.29 o
   5   0  14      420.01      382.54      4.67 o
   6   0  14       78.83       60.29      4.38 o
   7   0  14       73.29       62.96      5.24 o
   8   0  14        4.72        9.84      8.68 o
   9   0  14        0.88        4.72      8.56 o
 -10   1  14        0.91        1.64      3.58 o
  -9   1  14        0.62        2.88      3.51 o
  -8   1  14       82.48       85.29      4.09 o
  -7   1  14       11.25        3.83      3.15 o
  -6   1  14        4.46        3.43      1.72 o
  -5   1  14        6.32        1.91      1.43 o
  -4   1  14      116.15      103.58      2.04 o
  -3   1  14       19.50       17.56      1.57 o
  -2   1  14       72.22       56.51      1.71 o
  -1   1  14      254.52      233.64      2.16 o
   0   1  14      784.76      710.19      4.09 o
   1   1  14        6.41       14.02      1.48 o
   2   1  14        0.96        1.94      1.54 o
   3   1  14      177.04      176.98      2.61 o
   4   1  14      189.30      175.08      2.23 o
   5   1  14      247.11      245.88      2.93 o
   6   1  14        0.16        2.29      2.74 o
   7   1  14       31.19       32.29      3.41 o
   8   1  14        9.10        7.22      3.92 o
   9   1  14       40.43       31.41      5.54 o
 -10   2  14        0.84        0.12      4.10 o
  -9   2  14        1.43        3.61      3.96 o
  -8   2  14       11.99        8.61      3.80 o
  -7   2  14        0.82        2.31      2.92 o
  -6   2  14       22.65       26.86      2.94 o
  -5   2  14        8.00        5.88      1.40 o
  -4   2  14        5.44        4.11      1.54 o
  -3   2  14       20.13       15.31      1.98 o
  -2   2  14      394.31      366.04      3.26 o
  -1   2  14      114.28       82.44      1.80 o
   0   2  14      599.44      599.67      5.04 o
   1   2  14        5.17        5.47      1.71 o
   2   2  14     1284.42     1309.36      5.86 o
   3   2  14       61.83       50.47      2.13 o
   4   2  14      247.42      244.59      2.45 o
   5   2  14        9.79        5.53      1.73 o
   6   2  14       59.23       54.90      3.20 o
   7   2  14       12.16        9.61      3.90 o
   8   2  14       11.67       12.06      4.43 o
   9   2  14       14.37       14.74      5.75 o
  -9   3  14        0.11        4.22      4.25 o
  -8   3  14        7.99        6.94      3.94 o
  -7   3  14        9.83        7.78      3.84 o
  -6   3  14        5.64        9.69      2.52 o
  -5   3  14      428.95      451.91      4.62 o
  -4   3  14      650.86      711.40      5.70 o
  -3   3  14      154.31      153.05      2.74 o
  -2   3  14       27.91       16.96      1.78 o
  -1   3  14     1641.62     1670.50      7.82 o
   0   3  14      365.27      384.26      3.77 o
   1   3  14      444.92      415.03      4.12 o
   2   3  14      253.63      318.01      3.14 o
   3   3  14      105.51      116.63      2.29 o
   4   3  14      194.62      192.73      3.00 o
   5   3  14       22.57       15.98      1.64 o
   6   3  14       24.09       37.25      3.88 o
   7   3  14        1.02        2.31      3.70 o
   8   3  14        0.81        1.98      4.19 o
   9   3  14       27.43       22.91      5.69 o
  -9   4  14       44.14       57.70      4.64 o
  -8   4  14       18.85       28.76      4.19 o
  -7   4  14        4.11        5.19      3.63 o
  -6   4  14       18.36       20.93      2.40 o
  -5   4  14      264.08      283.37      4.04 o
  -4   4  14      131.87      149.47      3.16 o
  -3   4  14      679.85      691.24      5.18 o
  -2   4  14      225.57      250.26      2.49 o
  -1   4  14        8.90       11.81      1.71 o
   0   4  14      241.80      232.32      3.45 o
   1   4  14      456.78      480.97      4.21 o
   2   4  14       51.27       50.01      1.92 o
   3   4  14      208.59      218.10      2.77 o
   4   4  14       48.04       37.35      1.84 o
   5   4  14        0.13        0.55      2.13 o
   6   4  14        0.55        0.91      3.31 o
   7   4  14      132.61      118.95      5.39 o
   8   4  14       23.46       20.32      5.24 o
  -9   5  14        5.26        8.84      3.84 o
  -8   5  14       22.05       35.64      4.51 o
  -7   5  14       38.31       44.61      3.59 o
  -6   5  14        0.07        3.48      3.50 o
  -5   5  14        7.83        5.11      2.00 o
  -4   5  14       12.30       12.76      1.52 o
  -3   5  14      300.63      315.22      3.19 o
  -2   5  14       35.64       31.22      2.02 o
  -1   5  14       83.67       99.64      2.54 o
   0   5  14       32.33       29.09      2.06 o
   1   5  14       74.63       77.40      2.37 o
   2   5  14       24.94       30.77      1.82 o
   3   5  14       88.84       65.68      2.28 o
   4   5  14        5.31        4.33      1.54 o
   5   5  14      102.80      127.04      3.79 o
   6   5  14       89.09       89.82      4.90 o
   7   5  14       53.34       50.03      4.78 o
   8   5  14        3.11        2.29      4.83 o
  -9   6  14       19.08       26.68      4.44 o
  -8   6  14       88.12      110.47      4.95 o
  -7   6  14        5.70        5.34      3.60 o
  -6   6  14      190.97      188.26      5.02 o
  -5   6  14      516.60      504.17      5.31 o
  -4   6  14       37.88       20.25      2.60 o
  -3   6  14        9.16        5.62      1.94 o
  -2   6  14       25.92       22.18      1.63 o
  -1   6  14        1.90        2.51      1.14 o
   0   6  14      138.52      109.49      3.67 o
   1   6  14        3.06        1.48      1.57 o
   2   6  14       59.41       55.38      2.37 o
   3   6  14       25.28       21.46      2.11 o
   4   6  14        3.05        5.10      2.20 o
   5   6  14      117.29      118.61      4.58 o
   6   6  14        1.48        0.45      3.95 o
   7   6  14        2.76        2.17      4.27 o
   8   6  14        6.86        3.62      4.60 o
  -8   7  14        6.75       10.29      4.14 o
  -7   7  14        0.00       -0.18      3.31 o
  -6   7  14       58.94       49.43      3.40 o
  -5   7  14        2.51        5.18      2.65 o
  -4   7  14       78.03      101.23      2.95 o
  -3   7  14       71.02       78.02      2.52 o
  -2   7  14      158.62      141.57      2.44 o
  -1   7  14        6.77        5.21      1.07 o
   0   7  14       33.39       20.79      2.00 o
   1   7  14      159.97      131.10      2.95 o
   2   7  14      414.84      421.68      4.48 o
   3   7  14        0.00        0.88      2.93 o
   4   7  14       27.43       19.43      3.47 o
   5   7  14        0.06        0.09      3.79 o
   6   7  14        0.01        1.91      4.05 o
   7   7  14        7.64        9.84      4.58 o
  -8   8  14       20.12       27.14      4.01 o
  -7   8  14       15.71       14.38      3.49 o
  -6   8  14      100.21       92.06      3.99 o
  -5   8  14       51.03       40.64      3.18 o
  -4   8  14       59.63       63.57      2.41 o
  -3   8  14        7.87        2.96      2.12 o
  -2   8  14       84.50       96.95      2.52 o
  -1   8  14       14.34       10.72      1.67 o
   0   8  14        2.97        1.36      1.26 o
   1   8  14      501.91      513.08      5.56 o
   2   8  14      178.20      159.76      3.76 o
   3   8  14       16.03       13.21      3.07 o
   4   8  14        2.28        1.18      3.17 o
   5   8  14      121.78      128.09      5.25 o
   6   8  14        0.76       -0.79      4.70 o
   7   8  14       53.38       57.75      5.45 o
  -7   9  14        4.34        6.04      3.41 o
  -6   9  14       12.01       14.45      3.30 o
  -5   9  14       23.67       24.95      3.50 o
  -4   9  14       41.74       52.56      3.59 o
  -3   9  14       83.67       91.32      4.00 o
  -2   9  14       96.95       93.79      3.07 o
  -1   9  14       61.61       55.05      2.52 o
   0   9  14      157.22      157.64      3.00 o
   1   9  14       38.67       35.83      2.55 o
   2   9  14        3.90        5.17      3.16 o
   3   9  14      112.45      118.16      4.04 o
   4   9  14        0.02        0.15      3.47 o
   5   9  14       51.45       44.88      4.29 o
   6   9  14        5.87        4.05      4.51 o
  -6  10  14       16.28       18.22      3.76 o
  -5  10  14        8.25        7.84      3.44 o
  -4  10  14       16.73       21.17      3.32 o
  -3  10  14        0.79        1.95      2.81 o
  -2  10  14      136.25      159.71      4.21 o
  -1  10  14       40.94       42.28      3.01 o
   0  10  14       21.28       28.37      2.95 o
   1  10  14        0.61        0.91      3.00 o
   2  10  14      118.63      108.87      4.04 o
   3  10  14        8.05        8.22      3.44 o
   4  10  14        3.23        3.43      3.32 o
   5  10  14        1.03        2.78      4.15 o
  -6  11  14        4.98        9.87      3.98 o
  -5  11  14        0.04        1.81      4.02 o
  -4  11  14        0.06        0.99      3.90 o
  -3  11  14       18.78       22.53      4.14 o
  -2  11  14       16.57       18.45      3.59 o
  -1  11  14       14.17       14.13      3.43 o
   0  11  14        0.04        1.82      3.62 o
   1  11  14        9.85       10.71      3.64 o
   2  11  14        0.66       -1.96      3.66 o
   3  11  14        0.56        2.35      3.57 o
   4  11  14        2.47        5.07      4.05 o
   5  11  14        1.73       -0.87      4.53 o
  -4  12  14        8.86       16.36      5.41 o
  -3  12  14        8.33        9.39      4.92 o
  -2  12  14       41.73       47.80      4.31 o
  -1  12  14       15.89       17.46      3.84 o
   0  12  14      114.60      109.35      4.88 o
   1  12  14        0.21        1.11      3.68 o
   2  12  14        3.83        1.75      3.83 o
   3  12  14        0.21        0.51      3.72 o
  -2  13  14        0.70        4.61      4.77 o
  -1  13  14        2.72        2.62      3.92 o
   0  13  14        7.39       13.13      4.09 o
   1  13  14        2.34        3.12      4.03 o
  -9   1  15        0.78        2.07      3.34 o
  -8   1  15        7.90        8.35      3.36 o
  -7   1  15        0.15        1.91      3.88 o
  -6   1  15        3.06        5.36      2.71 o
  -5   1  15       23.46       14.20      1.67 o
  -4   1  15        5.77        4.93      1.41 o
  -3   1  15      352.85      376.83      3.34 o
  -2   1  15      394.50      389.40      2.95 o
  -1   1  15       68.15       54.57      1.42 o
   0   1  15        8.97        8.85      1.46 o
   1   1  15      317.57      311.22      3.42 o
   2   1  15      692.34      659.79      4.39 o
   3   1  15      172.44      190.75      2.70 o
   4   1  15       51.06       47.92      1.68 o
   5   1  15       21.57       20.04      2.13 o
   6   1  15       12.86       13.20      3.09 o
   7   1  15        0.12        3.59      3.39 o
   8   1  15       34.32       39.59      5.45 o
  -9   2  15        3.92        5.29      4.11 o
  -8   2  15       15.61       15.06      3.94 o
  -7   2  15       78.01       82.15      5.05 o
  -6   2  15       42.42       36.05      3.49 o
  -5   2  15        2.66        3.04      1.78 o
  -4   2  15      172.52      150.99      2.72 o
  -3   2  15      243.55      226.19      3.32 o
  -2   2  15      129.30      138.11      2.46 o
  -1   2  15       16.26       26.17      1.87 o
   0   2  15        1.02        2.18      1.65 o
   1   2  15      103.89       97.00      2.35 o
   2   2  15      197.34      174.91      2.82 o
   3   2  15      471.38      499.50      4.23 o
   4   2  15       36.73       30.80      2.02 o
   5   2  15       28.94       27.26      2.53 o
   6   2  15        4.89        2.95      2.98 o
   7   2  15       67.95       43.84      4.18 o
   8   2  15        1.73        2.05      5.17 o
  -9   3  15       17.25       20.90      4.28 o
  -8   3  15       26.42       33.01      4.18 o
  -7   3  15       34.25       34.59      4.41 o
  -6   3  15        1.02        5.79      3.28 o
  -5   3  15      219.08      203.65      3.53 o
  -4   3  15        0.14        0.92      1.89 o
  -3   3  15      107.80       86.37      2.45 o
  -2   3  15       71.53       83.89      1.96 o
  -1   3  15      220.71      225.23      3.22 o
   0   3  15       16.06       10.77      1.73 o
   1   3  15       56.67       61.59      2.31 o
   2   3  15        4.50        4.08      1.71 o
   3   3  15        1.10        1.11      1.83 o
   4   3  15       29.33       31.04      2.02 o
   5   3  15       14.32       12.69      2.50 o
   6   3  15       17.23       17.52      3.12 o
   7   3  15       30.06       18.16      4.00 o
   8   3  15        0.09        0.14      4.75 o
  -9   4  15        0.01        6.02      4.13 o
  -8   4  15       65.88       75.32      4.99 o
  -7   4  15        5.40        9.55      3.97 o
  -6   4  15      213.53      209.76      5.62 o
  -5   4  15       41.38       40.61      2.46 o
  -4   4  15      337.36      358.37      4.63 o
  -3   4  15       13.94        6.98      1.06 o
  -2   4  15      172.36      172.45      2.59 o
  -1   4  15       28.00       30.44      1.94 o
   0   4  15       17.25       10.33      1.94 o
   1   4  15       14.79        9.60      1.89 o
   2   4  15      155.03      169.59      3.04 o
   3   4  15        8.52        7.93      1.58 o
   4   4  15      137.39      125.69      2.56 o
   5   4  15       18.22       15.41      2.57 o
   6   4  15       33.47       31.09      3.21 o
   7   4  15        0.01        0.37      4.13 o
   8   4  15        0.05        2.16      4.70 o
  -9   5  15       54.18       63.76      4.90 o
  -8   5  15       53.48       53.27      4.84 o
  -7   5  15      105.50       91.30      4.91 o
  -6   5  15       55.07       53.76      3.91 o
  -5   5  15       86.94       85.27      3.29 o
  -4   5  15        0.31        2.08      1.10 o
  -3   5  15       84.50       93.63      2.48 o
  -2   5  15       24.96       17.52      1.44 o
  -1   5  15        9.68        6.18      1.55 o
   0   5  15       50.02       40.30      2.14 o
   1   5  15      133.02      115.48      2.80 o
   2   5  15        4.67        4.23      1.67 o
   3   5  15       23.27       27.59      2.38 o
   4   5  15       22.33       28.52      2.18 o
   5   5  15        8.19        8.97      2.74 o
   6   5  15       27.46       25.69      4.37 o
   7   5  15        1.05        2.35      4.46 o
   8   5  15       49.80       55.75      5.62 o
  -8   6  15        1.28        3.57      4.85 o
  -7   6  15        2.23        3.96      4.53 o
  -6   6  15       34.47       41.14      3.66 o
  -5   6  15       32.61       29.87      2.81 o
  -4   6  15       11.31       12.95      2.57 o
  -3   6  15       44.22       53.91      2.31 o
  -2   6  15        4.68        3.69      1.53 o
  -1   6  15      406.94      427.87      5.94 o
   0   6  15        0.20       -0.72      2.96 o
   1   6  15        5.19        5.41      2.58 o
   2   6  15       32.20       27.25      2.99 o
   3   6  15      291.69      300.56      4.13 o
   4   6  15        3.03        2.93      3.31 o
   5   6  15        2.14       -1.37      3.67 o
   6   6  15        3.62        7.48      4.39 o
   7   6  15        6.28        3.62      4.63 o
  -8   7  15       57.22       59.76      5.10 o
  -7   7  15      112.98       95.48      5.15 o
  -6   7  15        6.51        2.10      3.21 o
  -5   7  15        7.04        7.59      3.38 o
  -4   7  15        0.87        2.91      3.19 o
  -3   7  15       12.57        5.31      2.74 o
  -2   7  15        0.04        1.36      2.00 o
  -1   7  15       56.14       53.80      3.80 o
   0   7  15      214.26      209.39      5.18 o
   1   7  15       14.42       17.25      2.86 o
   2   7  15        0.65        0.78      2.55 o
   3   7  15        0.38        0.06      2.75 o
   4   7  15        5.33        8.27      3.90 o
   5   7  15       21.16       22.82      4.03 o
   6   7  15        2.28        2.42      4.39 o
   7   7  15       29.68       34.90      5.20 o
  -7   8  15       38.53       44.33      4.31 o
  -6   8  15        0.06        2.88      3.36 o
  -5   8  15        4.67        1.92      3.06 o
  -4   8  15        5.79       10.04      3.20 o
  -3   8  15        1.48        2.39      2.85 o
  -2   8  15       16.78       13.74      2.88 o
  -1   8  15      241.55      265.90      4.04 o
   0   8  15       18.14       17.33      3.26 o
   1   8  15       32.10       39.61      3.10 o
   2   8  15       14.18       15.02      2.66 o
   3   8  15        2.30        1.79      3.11 o
   4   8  15        2.16        5.20      3.68 o
   5   8  15        6.31       10.88      4.26 o
   6   8  15        1.74        5.39      4.50 o
  -7   9  15        0.50        3.36      3.75 o
  -6   9  15        0.32       -0.32      3.34 o
  -5   9  15        4.22        2.38      3.19 o
  -4   9  15       12.38       11.91      3.44 o
  -3   9  15        0.24        4.14      3.20 o
  -2   9  15       36.69       42.72      3.09 o
  -1   9  15       43.67       38.95      3.38 o
   0   9  15        5.13        6.11      2.61 o
   1   9  15       30.22       28.84      2.98 o
   2   9  15       17.29       21.12      3.68 o
   3   9  15        9.13       11.54      3.34 o
   4   9  15        7.17        9.64      4.09 o
   5   9  15       67.70       70.65      5.46 o
   6   9  15        1.68        5.88      5.11 o
  -6  10  15       10.02       11.74      3.95 o
  -5  10  15        1.95        5.12      4.01 o
  -4  10  15       12.66       17.23      3.52 o
  -3  10  15       46.87       47.31      4.54 o
  -2  10  15        0.88        1.51      3.55 o
  -1  10  15        1.56        5.08      3.39 o
   0  10  15       46.13       52.31      3.52 o
   1  10  15       21.57       19.01      3.67 o
   2  10  15       69.64       71.94      4.55 o
   3  10  15       19.42       19.79      3.63 o
   4  10  15       18.12       23.31      3.69 o
   5  10  15        0.71        1.42      4.38 o
  -5  11  15       13.01       13.35      5.76 o
  -4  11  15       15.37       15.63      5.07 o
  -3  11  15        9.27       12.45      4.50 o
  -2  11  15        1.32        3.47      4.01 o
  -1  11  15        9.21        5.68      3.50 o
   0  11  15        3.64        2.76      3.80 o
   1  11  15        0.15       -0.11      3.53 o
   2  11  15       41.35       38.65      4.24 o
   3  11  15       22.45       22.58      3.93 o
   4  11  15       13.79       12.60      4.35 o
  -3  12  15       24.15       31.83      5.59 o
  -2  12  15        0.57       -2.14      4.83 o
  -1  12  15        0.04        1.96      4.03 o
   0  12  15       23.94       26.68      4.03 o
   1  12  15        0.80       -1.28      3.94 o
   2  12  15       50.37       57.74      4.63 o
  -9   0  16        0.65       -0.45      4.95 o
  -8   0  16        6.63        2.90      5.86 o
  -7   0  16        8.85       12.62      5.35 o
  -6   0  16       74.98       80.46      6.03 o
  -5   0  16      362.06      382.58      5.32 o
  -4   0  16        0.49        1.63      1.88 o
  -3   0  16      124.14      167.17      3.83 o
  -2   0  16      201.40      159.08      3.24 o
  -1   0  16      589.66      628.45      6.48 o
   0   0  16      133.04      116.71      2.90 o
   1   0  16       59.36       45.50      3.46 o
   2   0  16        0.53        3.33      2.85 o
   3   0  16      227.72      209.27      4.37 o
   4   0  16       19.57       19.25      2.19 o
   5   0  16      101.53      126.07      5.77 o
   6   0  16        3.37       -1.35      5.41 o
   7   0  16       24.84       36.20      6.17 o
   8   0  16       16.60       12.52      6.49 o
  -9   1  16        0.45        1.70      3.56 o
  -8   1  16        0.50        1.41      3.84 o
  -7   1  16       20.85       15.10      3.88 o
  -6   1  16       90.24       72.49      4.02 o
  -5   1  16       16.73       18.58      1.91 o
  -4   1  16       31.17       26.72      1.91 o
  -3   1  16      120.03      107.27      2.19 o
  -2   1  16       24.27       24.33      1.29 o
  -1   1  16       71.11       64.20      1.53 o
   0   1  16      109.40      106.53      2.10 o
   1   1  16       66.00       52.42      2.19 o
   2   1  16      107.93       93.35      2.37 o
   3   1  16       62.81       68.95      2.12 o
   4   1  16        0.51       -0.14      1.87 o
   5   1  16      147.51      156.95      3.78 o
   6   1  16       12.07       17.31      3.71 o
   7   1  16        5.00        6.62      3.76 o
   8   1  16        0.49        0.80      4.04 o
  -9   2  16        0.08       -1.25      4.16 o
  -8   2  16       14.48       20.64      4.03 o
  -7   2  16        0.92        3.46      4.18 o
  -6   2  16       14.29       20.46      4.79 o
  -5   2  16        0.00        0.21      2.30 o
  -4   2  16      366.59      342.21      3.88 o
  -3   2  16       25.52       26.44      2.18 o
  -2   2  16        9.28       11.88      1.67 o
  -1   2  16        9.64        3.29      1.50 o
   0   2  16      274.25      307.35      3.19 o
   1   2  16        0.39        0.47      1.72 o
   2   2  16       42.93       38.04      2.09 o
   3   2  16        0.23        0.08      1.80 o
   4   2  16      168.00      201.91      3.41 o
   5   2  16        0.02        0.95      2.59 o
   6   2  16        1.14       -0.90      3.53 o
   7   2  16        0.77        2.32      3.79 o
   8   2  16      110.19      102.84      6.28 o
  -9   3  16        4.64       10.67      4.09 o
  -8   3  16       12.01       17.27      4.28 o
  -7   3  16       88.00       76.59      5.32 o
  -6   3  16       48.03       44.32      5.24 o
  -5   3  16       31.52       39.07      2.49 o
  -4   3  16        0.55       -0.69      2.12 o
  -3   3  16       39.49       41.53      2.25 o
  -2   3  16       72.44       61.56      1.67 o
  -1   3  16       77.92       77.10      2.67 o
   0   3  16      612.53      601.97      5.12 o
   1   3  16       65.63       64.55      2.46 o
   2   3  16      110.49      110.86      2.92 o
   3   3  16      108.19       97.53      2.56 o
   4   3  16      100.88       97.49      2.78 o
   5   3  16        1.01        0.56      2.76 o
   6   3  16       73.03       77.72      3.87 o
   7   3  16       10.14        9.27      4.73 o
  -8   4  16       24.13       27.06      4.90 o
  -7   4  16       39.20       34.81      4.68 o
  -6   4  16        3.62        4.24      4.49 o
  -5   4  16      158.47      142.80      3.44 o
  -4   4  16       39.35       45.67      2.58 o
  -3   4  16       20.32       21.03      1.67 o
  -2   4  16       22.71       26.18      1.34 o
  -1   4  16      117.52      134.81      2.88 o
   0   4  16        0.56       -0.01      1.86 o
   1   4  16       24.13       22.01      2.04 o
   2   4  16      115.79      119.29      2.86 o
   3   4  16        0.66        1.04      1.68 o
   4   4  16       14.13       14.50      2.20 o
   5   4  16      105.46       95.28      3.57 o
   6   4  16        7.90        7.12      3.82 o
   7   4  16        5.20        8.29      5.09 o
  -8   5  16       17.23       30.97      5.21 o
  -7   5  16       18.22       13.52      4.17 o
  -6   5  16       14.71       12.25      4.37 o
  -5   5  16        0.28        1.39      3.01 o
  -4   5  16       61.16       46.62      2.76 o
  -3   5  16        2.38        0.23      1.37 o
  -2   5  16        7.64        6.99      1.60 o
  -1   5  16        6.79       11.10      2.53 o
   0   5  16       40.67       33.22      2.35 o
   1   5  16       19.91       16.77      2.09 o
   2   5  16        2.96        1.74      2.07 o
   3   5  16       59.27       58.40      2.65 o
   4   5  16       33.81       28.51      3.17 o
   5   5  16       13.52       18.14      3.87 o
   6   5  16       28.11       22.82      4.78 o
   7   5  16       26.85       20.80      4.89 o
  -8   6  16        0.29       -0.99      4.76 o
  -7   6  16       37.50       29.86      4.59 o
  -6   6  16       24.55       16.43      3.80 o
  -5   6  16       19.26       26.24      3.10 o
  -4   6  16       13.54       14.10      2.99 o
  -3   6  16        2.00        2.00      2.71 o
  -2   6  16      185.53      174.71      3.46 o
  -1   6  16       21.38       19.05      3.06 o
   0   6  16       19.94       16.13      3.22 o
   1   6  16        1.04        4.68      2.59 o
   2   6  16        1.82        5.46      2.40 o
   3   6  16       47.60       43.65      2.88 o
   4   6  16       62.12       64.47      4.31 o
   5   6  16        3.02        5.35      4.13 o
   6   6  16        0.07       -1.42      4.73 o
   7   6  16       14.83        8.55      5.12 o
  -7   7  16       18.95       24.23      4.43 o
  -6   7  16        9.46        8.09      3.59 o
  -5   7  16       14.53       19.30      3.30 o
  -4   7  16      109.95      102.29      4.09 o
  -3   7  16      124.99      134.96      4.01 o
  -2   7  16        0.03        1.22      2.10 o
  -1   7  16       60.32       65.40      3.73 o
   0   7  16       39.02       30.18      3.59 o
   1   7  16       57.07       65.23      3.65 o
   2   7  16        2.97        7.35      2.85 o
   3   7  16        0.02        0.47      3.51 o
   4   7  16        0.45       -0.03      3.70 o
   5   7  16       24.61       24.51      4.07 o
   6   7  16       58.59       57.29      5.42 o
  -7   8  16        7.13        8.97      3.94 o
  -6   8  16       12.00        7.94      3.77 o
  -5   8  16       16.83       24.74      3.54 o
  -4   8  16        1.28        1.47      3.24 o
  -3   8  16        2.51        1.17      2.89 o
  -2   8  16        7.18        5.10      3.88 o
  -1   8  16      102.11      104.06      4.55 o
   0   8  16        0.19       -1.39      2.77 o
   1   8  16        1.45        1.58      2.72 o
   2   8  16        0.26        1.54      2.78 o
   3   8  16       15.02       20.52      3.60 o
   4   8  16        0.68       -2.63      4.27 o
   5   8  16      147.99      152.73      5.84 o
   6   8  16        1.32        4.74      4.62 o
  -6   9  16        0.13        1.26      4.26 o
  -5   9  16        0.03        1.24      3.53 o
  -4   9  16        2.03        5.99      3.93 o
  -3   9  16       35.96       29.52      4.23 o
  -2   9  16       11.07       14.72      4.01 o
  -1   9  16       22.05       29.47      3.71 o
   0   9  16       40.20       32.84      3.40 o
   1   9  16       36.67       43.23      3.79 o
   2   9  16        5.34        5.72      3.64 o
   3   9  16        0.07        2.29      3.60 o
   4   9  16       40.12       40.46      4.69 o
   5   9  16      119.13      149.37      6.41 o
  -5  10  16        0.76        3.51      5.71 o
  -4  10  16       48.24       46.19      4.97 o
  -3  10  16       12.23       24.89      4.49 o
  -2  10  16        6.22        5.59      4.00 o
  -1  10  16        2.69        0.71      3.19 o
   0  10  16       25.63       25.19      3.84 o
   1  10  16       47.60       49.65      4.68 o
   2  10  16        0.01       -0.53      4.15 o
   3  10  16       33.15       41.98      4.68 o
   4  10  16       71.32       80.04      5.36 o
  -4  11  16       15.39       13.95      5.07 o
  -3  11  16       13.29       13.10      5.20 o
  -2  11  16       11.16        7.19      4.90 o
  -1  11  16        3.61        2.79      3.80 o
   0  11  16       39.69       51.02      4.23 o
   1  11  16        0.85       -0.23      4.04 o
   2  11  16       11.64       10.53      4.51 o
   3  11  16       11.64       19.52      4.15 o
  -1  12  16       14.94       11.76      4.18 o
   0  12  16       55.90       66.03      5.02 o
  -8   1  17       41.88       54.85      4.60 o
  -7   1  17       12.70       16.68      3.96 o
  -6   1  17       19.82       24.75      4.15 o
  -5   1  17       44.28       43.49      2.91 o
  -4   1  17       95.31       93.78      3.07 o
  -3   1  17       23.55       21.50      1.52 o
  -2   1  17        2.99        1.55      1.45 o
  -1   1  17        0.15       -0.41      1.64 o
   0   1  17       15.46       11.60      1.30 o
   1   1  17      229.42      223.04      3.38 o
   2   1  17       17.46       23.82      1.95 o
   3   1  17        0.36        1.90      1.92 o
   4   1  17       16.75       20.91      2.63 o
   5   1  17       70.99       73.67      3.46 o
   6   1  17       61.49       59.78      4.13 o
   7   1  17        6.90        5.17      4.18 o
  -8   2  17        1.30        3.97      4.11 o
  -7   2  17        5.77       12.62      4.77 o
  -6   2  17        0.70        6.58      4.92 o
  -5   2  17        6.04        6.50      3.53 o
  -4   2  17       12.76       14.08      2.43 o
  -3   2  17      138.12      157.77      2.82 o
  -2   2  17       31.92       23.00      1.76 o
  -1   2  17       34.25       37.25      1.81 o
   0   2  17      137.66      125.29      2.50 o
   1   2  17      264.74      278.71      3.35 o
   2   2  17       10.85        8.98      1.99 o
   3   2  17        9.54        9.49      2.04 o
   4   2  17       28.53       35.88      2.55 o
   5   2  17       57.63       67.32      3.84 o
   6   2  17       10.64       13.02      3.89 o
   7   2  17        4.54        6.29      4.51 o
  -8   3  17        0.76       -0.51      4.35 o
  -7   3  17       21.51       11.94      5.05 o
  -6   3  17       63.62       63.04      5.37 o
  -5   3  17       48.05       38.77      4.07 o
  -4   3  17       23.75       25.73      3.47 o
  -3   3  17       39.40       38.79      2.56 o
  -2   3  17      201.72      195.38      2.29 o
  -1   3  17       25.96       34.75      2.16 o
   0   3  17        1.46        1.57      1.84 o
   1   3  17        0.53       -0.25      1.86 o
   2   3  17       47.66       43.87      2.51 o
   3   3  17       61.84       54.42      2.38 o
   4   3  17       47.41       43.60      2.60 o
   5   3  17        2.83        1.38      3.10 o
   6   3  17       38.15       45.64      4.83 o
   7   3  17       51.15       53.16      5.26 o
  -8   4  17       16.91       13.31      4.71 o
  -7   4  17       16.53       21.28      5.16 o
  -6   4  17       10.01       12.50      4.90 o
  -5   4  17       18.33       19.30      4.90 o
  -4   4  17       24.47       36.09      2.98 o
  -3   4  17        0.41        1.53      1.85 o
  -2   4  17       21.40       15.65      2.04 o
  -1   4  17      138.74      125.79      3.13 o
   0   4  17      184.49      198.46      3.29 o
   1   4  17       83.11       73.18      2.43 o
   2   4  17       29.68       41.35      2.54 o
   3   4  17        1.57        2.89      2.23 o
   4   4  17       25.01       26.53      2.96 o
   5   4  17       10.62        9.65      3.54 o
   6   4  17       92.25      115.10      5.75 o
   7   4  17        6.64       15.73      5.70 o
  -7   5  17        1.70        1.47      4.98 o
  -6   5  17        5.04        4.61      4.63 o
  -5   5  17        1.90        1.60      4.70 o
  -4   5  17       74.08       62.60      3.24 o
  -3   5  17       24.67       30.80      2.64 o
  -2   5  17        1.41        1.35      2.99 o
  -1   5  17       11.32        9.25      1.93 o
   0   5  17      120.86      116.23      3.03 o
   1   5  17       26.58       24.92      2.27 o
   2   5  17       26.26       21.23      2.31 o
   3   5  17        0.01        1.79      2.38 o
   4   5  17        0.39       -1.62      3.27 o
   5   5  17       45.54       39.27      4.43 o
   6   5  17       72.08       80.47      6.21 o
  -7   6  17       18.44       19.80      4.09 o
  -6   6  17        2.12        1.60      3.87 o
  -5   6  17        3.22        3.24      3.88 o
  -4   6  17        7.05        6.65      2.99 o
  -3   6  17      208.73      223.69      5.63 o
  -2   6  17        2.68        4.09      2.96 o
  -1   6  17        0.36        0.33      2.84 o
   0   6  17        0.00        0.94      3.13 o
   1   6  17       92.61       97.22      3.48 o
   2   6  17       17.04       12.81      2.60 o
   3   6  17        4.95        1.99      3.09 o
   4   6  17       79.67       87.76      4.86 o
   5   6  17        9.71       13.03      4.29 o
   6   6  17        2.16        1.41      5.43 o
  -7   7  17        0.73        0.73      4.04 o
  -6   7  17        1.20       -0.35      3.73 o
  -5   7  17        7.17        2.21      4.83 o
  -4   7  17       39.43       43.98      4.05 o
  -3   7  17       67.49       70.17      3.94 o
  -2   7  17       22.17       24.01      3.55 o
  -1   7  17       28.32       18.34      3.33 o
   0   7  17        7.60       10.28      3.38 o
   1   7  17       38.79       41.79      3.13 o
   2   7  17       84.38       75.96      3.26 o
   3   7  17        7.40        8.41      3.61 o
   4   7  17       81.20       79.39      5.23 o
   5   7  17      123.68      126.53      5.91 o
  -6   8  17       34.53       35.81      4.30 o
  -5   8  17       14.61       15.72      4.45 o
  -4   8  17        3.89        4.57      4.08 o
  -3   8  17        0.00        2.26      3.78 o
  -2   8  17        3.64        2.42      3.97 o
  -1   8  17        1.04       -1.80      3.68 o
   0   8  17       18.70       12.13      3.31 o
   1   8  17       28.14       33.06      3.72 o
   2   8  17       72.26       82.04      4.28 o
   3   8  17      218.75      240.23      5.72 o
   4   8  17       14.25       23.16      4.47 o
   5   8  17        0.01        1.15      4.61 o
  -5   9  17       16.98       14.58      4.00 o
  -4   9  17       16.97        9.90      4.56 o
  -3   9  17       12.70       13.67      4.30 o
  -2   9  17       17.43       22.74      4.18 o
  -1   9  17       15.34       16.81      3.98 o
   0   9  17       14.10       17.30      3.90 o
   1   9  17        0.01        2.04      3.79 o
   2   9  17       39.30       51.82      4.38 o
   3   9  17       42.42       45.41      4.83 o
   4   9  17       13.33       22.09      4.94 o
  -4  10  17       11.10        7.26      4.48 o
  -3  10  17       30.04       31.09      4.80 o
  -2  10  17        3.36        2.58      4.93 o
  -1  10  17        0.83        0.76      4.07 o
   0  10  17       28.86       22.18      3.78 o
   1  10  17        6.65        7.01      3.93 o
   2  10  17       39.46       51.51      4.82 o
   3  10  17        0.05        1.27      4.53 o
  -2  11  17       14.93       15.12      5.22 o
  -1  11  17        8.25       11.02      4.03 o
   0  11  17        0.04       -0.63      3.79 o
   1  11  17       12.27       13.35      4.07 o
  -8   0  18       19.65       24.15      6.09 o
  -7   0  18       28.05       32.48      6.44 o
  -6   0  18        9.92        5.78      5.68 o
  -5   0  18       20.78       16.68      5.38 o
  -4   0  18        1.19       -1.47      3.62 o
  -3   0  18       83.39       66.25      4.01 o
  -2   0  18        9.01        9.09      2.66 o
  -1   0  18      380.20      398.64      6.08 o
   0   0  18       36.24       23.47      4.00 o
   1   0  18      450.08      499.44      9.27 o
   2   0  18        4.45        5.29      3.64 o
   3   0  18      283.70      324.18      7.06 o
   4   0  18        0.94        2.23      4.52 o
   5   0  18        0.34        0.84      4.82 o
   6   0  18       28.10       21.31      6.09 o
  -8   1  18        9.02       15.37      4.15 o
  -7   1  18        3.19        7.48      3.98 o
  -6   1  18        0.40       -0.42      4.16 o
  -5   1  18        8.17       13.80      3.85 o
  -4   1  18        4.60        6.33      2.77 o
  -3   1  18        1.54       -0.07      2.26 o
  -2   1  18       34.27       28.59      2.27 o
  -1   1  18      125.07      121.20      2.79 o
   0   1  18        8.20        9.74      2.07 o
   1   1  18      122.54      117.05      2.84 o
   2   1  18        1.08        1.02      2.12 o
   3   1  18        0.01        1.75      2.42 o
   4   1  18        7.49        9.19      2.86 o
   5   1  18        3.93        0.93      3.01 o
   6   1  18        5.35        4.46      4.07 o
  -8   2  18        4.66        1.70      4.79 o
  -7   2  18        5.50        4.87      4.55 o
  -6   2  18       39.61       31.12      4.77 o
  -5   2  18        9.23       13.28      4.75 o
  -4   2  18       41.44       32.00      3.38 o
  -3   2  18        0.19        0.49      2.75 o
  -2   2  18       17.04       13.29      1.80 o
  -1   2  18        0.04        0.13      1.61 o
   0   2  18       41.52       40.39      2.25 o
   1   2  18       50.42       38.57      2.59 o
   2   2  18      215.25      231.52      4.15 o
   3   2  18        2.26        2.89      2.29 o
   4   2  18       18.00       21.93      3.18 o
   5   2  18       30.06       29.61      4.19 o
   6   2  18       29.10       14.44      4.50 o
  -7   3  18        0.20        0.93      5.03 o
  -6   3  18        0.38        5.97      5.47 o
  -5   3  18        0.15        1.06      4.61 o
  -4   3  18       13.67       16.71      3.50 o
  -3   3  18      183.48      195.40      4.06 o
  -2   3  18      376.60      405.51      5.17 o
  -1   3  18        6.58        7.58      2.05 o
   0   3  18       25.54       20.51      2.21 o
   1   3  18       23.80       26.22      2.32 o
   2   3  18        1.70        3.83      2.28 o
   3   3  18       56.73       62.59      3.16 o
   4   3  18        2.98        6.18      3.46 o
   5   3  18        2.77        1.63      4.11 o
   6   3  18      105.84      110.78      5.79 o
  -7   4  18       15.82       13.10      5.15 o
  -6   4  18       23.84       27.52      5.95 o
  -5   4  18        0.15       -0.63      5.03 o
  -4   4  18        2.96        5.50      3.35 o
  -3   4  18        3.16        4.47      3.39 o
  -2   4  18       14.53        8.53      2.65 o
  -1   4  18       24.14       26.46      2.86 o
   0   4  18       44.57       42.38      2.51 o
   1   4  18        0.70        0.54      2.09 o
   2   4  18       10.83       11.46      2.45 o
   3   4  18        1.72        3.04      2.80 o
   4   4  18       29.42       30.38      3.92 o
   5   4  18        0.71        1.30      4.34 o
   6   4  18        0.00        5.09      4.76 o
  -7   5  18        3.95        6.47      5.14 o
  -6   5  18       23.81       32.87      6.04 o
  -5   5  18        0.24       -4.65      5.32 o
  -4   5  18        1.27        1.94      3.40 o
  -3   5  18       63.99       61.00      3.81 o
  -2   5  18        0.02       -1.48      3.57 o
  -1   5  18        4.94        6.81      3.62 o
   0   5  18        1.20        1.22      2.25 o
   1   5  18        0.42        0.75      2.37 o
   2   5  18       67.55       60.11      2.90 o
   3   5  18       41.77       46.26      3.36 o
   4   5  18       28.08       35.99      4.27 o
   5   5  18        3.04        2.15      5.01 o
   6   5  18        3.55        5.99      5.48 o
  -6   6  18       11.07       11.64      5.27 o
  -5   6  18       38.97       41.05      6.15 o
  -4   6  18        1.51        2.32      3.68 o
  -3   6  18        1.35        2.71      3.48 o
  -2   6  18      301.25      326.43      5.95 o
  -1   6  18       16.31       11.02      3.26 o
   0   6  18        5.23        6.89      3.44 o
   1   6  18       34.06       27.54      3.09 o
   2   6  18      320.56      301.01      4.92 o
   3   6  18      119.35      121.78      4.43 o
   4   6  18       13.19       15.81      4.46 o
   5   6  18        7.73        6.21      4.99 o
  -6   7  18        9.21       13.52      5.55 o
  -5   7  18        2.51        0.98      5.09 o
  -4   7  18        8.22       15.97      4.35 o
  -3   7  18        4.48        2.32      3.68 o
  -2   7  18        8.76       19.89      3.59 o
  -1   7  18        0.07        2.32      3.72 o
   0   7  18      256.19      268.51      5.58 o
   1   7  18       56.39       62.63      3.70 o
   2   7  18        2.21        5.12      3.26 o
   3   7  18        5.65        1.86      3.97 o
   4   7  18       61.13       67.29      5.29 o
  -5   8  18       16.16       24.77      5.10 o
  -4   8  18        4.06        8.59      4.32 o
  -3   8  18       19.32       17.85      4.12 o
  -2   8  18        0.28        0.50      4.00 o
  -1   8  18       36.17       48.16      4.76 o
   0   8  18        1.19        4.63      3.36 o
   1   8  18       20.67       28.44      3.88 o
   2   8  18       23.37       23.89      3.81 o
   3   8  18       79.32       78.82      4.81 o
   4   8  18       36.13       34.09      4.96 o
  -4   9  18       32.23       42.84      5.03 o
  -3   9  18        8.08       10.03      4.50 o
  -2   9  18       44.64       48.30      4.52 o
  -1   9  18      132.33      144.76      5.53 o
   0   9  18        7.02        7.80      4.05 o
   1   9  18       91.25      109.21      4.79 o
   2   9  18        0.94        1.08      4.54 o
   3   9  18        0.00        1.01      4.79 o
  -2  10  18       53.67       70.81      6.13 o
  -1  10  18        3.09        7.57      4.13 o
   0  10  18       13.85       17.50      4.29 o
   1  10  18        7.62        4.21      4.46 o
  -7   1  19        3.10        3.59      4.64 o
  -6   1  19        0.19        3.12      4.26 o
  -5   1  19        3.36        6.83      3.95 o
  -4   1  19        0.05        2.52      3.28 o
  -3   1  19        5.40        3.34      3.18 o
  -2   1  19      114.29      106.92      4.16 o
  -1   1  19      330.23      379.93      6.52 o
   0   1  19       38.29       40.34      3.41 o
   1   1  19       14.85       18.73      2.89 o
   2   1  19       20.13       15.38      2.63 o
   3   1  19       36.92       29.55      2.80 o
   4   1  19        1.03       -0.83      3.35 o
   5   1  19        7.28        6.06      3.79 o
   6   1  19       22.42       22.67      5.53 o
  -7   2  19        1.93        4.43      5.13 o
  -6   2  19        4.52        3.41      4.80 o
  -5   2  19       30.66       33.85      5.34 o
  -4   2  19       94.59       77.60      3.99 o
  -3   2  19       17.63       17.11      3.44 o
  -2   2  19        2.37        2.28      2.84 o
  -1   2  19       49.87       40.42      2.98 o
   0   2  19       53.92       52.60      3.60 o
   1   2  19        0.88        3.50      2.72 o
   2   2  19        0.00        3.59      2.93 o
   3   2  19      228.54      222.36      4.84 o
   4   2  19       93.24       85.35      5.05 o
   5   2  19       70.76       74.77      5.58 o
   6   2  19        9.99        8.50      4.98 o
  -7   3  19        0.89        5.55      5.88 o
  -6   3  19        1.79       -0.68      5.35 o
  -5   3  19        3.76        5.56      4.64 o
  -4   3  19        2.76        1.62      3.29 o
  -3   3  19        7.02        7.14      2.84 o
  -2   3  19       12.74       11.05      2.87 o
  -1   3  19       39.85       35.83      3.15 o
   0   3  19       34.92       42.68      2.79 o
   1   3  19       67.77       59.43      3.04 o
   2   3  19       15.42       12.90      2.83 o
   3   3  19       20.21       13.83      3.31 o
   4   3  19        1.31        0.75      3.84 o
   5   3  19       74.03       74.67      5.05 o
  -6   4  19        5.32        3.61      5.56 o
  -5   4  19       44.82       41.10      6.20 o
  -4   4  19        3.46        2.45      4.31 o
  -3   4  19       23.11       15.17      3.83 o
  -2   4  19       14.66       13.92      3.51 o
  -1   4  19        0.33        1.95      3.01 o
   0   4  19      240.29      214.93      4.14 o
   1   4  19       19.44       24.26      2.61 o
   2   4  19       49.65       55.04      3.27 o
   3   4  19       14.02       13.42      3.50 o
   4   4  19      278.76      300.79      6.36 o
   5   4  19        2.97        5.41      4.27 o
  -6   5  19       25.01       29.34      5.67 o
  -5   5  19        6.51        4.08      5.78 o
  -4   5  19       47.82       42.12      4.87 o
  -3   5  19       18.74       14.71      4.03 o
  -2   5  19       18.93       21.78      4.09 o
  -1   5  19       32.50       27.36      3.99 o
   0   5  19      197.58      208.32      4.53 o
   1   5  19        0.45        2.67      2.97 o
   2   5  19       55.03       58.53      3.65 o
   3   5  19       37.31       26.24      3.62 o
   4   5  19        1.26        4.71      3.66 o
   5   5  19        8.71        7.70      4.89 o
  -5   6  19        0.00        1.59      5.40 o
  -4   6  19       15.70       20.27      4.90 o
  -3   6  19       41.04       44.98      4.06 o
  -2   6  19       12.09       13.01      3.89 o
  -1   6  19        0.52       -0.40      3.96 o
   0   6  19       37.47       35.79      3.68 o
   1   6  19      116.15      112.89      4.03 o
   2   6  19        8.73       14.42      3.41 o
   3   6  19        2.54        3.43      3.62 o
   4   6  19       11.96        8.01      4.88 o
  -5   7  19        4.68        5.76      5.39 o
  -4   7  19        9.59       14.85      5.24 o
  -3   7  19        0.11        1.14      3.71 o
  -2   7  19       44.88       50.03      4.27 o
  -1   7  19       35.16       50.83      4.59 o
   0   7  19       48.54       45.66      3.54 o
   1   7  19       33.29       32.71      3.34 o
   2   7  19       66.15       64.99      4.22 o
   3   7  19        3.73        5.75      4.44 o
  -4   8  19        1.25        5.85      4.82 o
  -3   8  19       18.31       36.98      4.95 o
  -2   8  19       15.69       20.71      4.39 o
  -1   8  19       25.56       28.70      4.41 o
   0   8  19        0.05        0.74      3.75 o
   1   8  19       47.98       62.06      4.10 o
   2   8  19       24.15       24.61      3.96 o
  -2   9  19       18.03       23.09      4.28 o
  -1   9  19        4.31        5.25      4.17 o
   0   9  19       13.69       16.67      4.25 o
   1   9  19        3.42        5.39      3.77 o
  -6   0  20        0.87        1.12      7.25 o
  -5   0  20       69.01       70.83      9.12 o
  -4   0  20       87.78       89.58     10.23 o
  -3   0  20      118.96      139.27      7.62 o
  -2   0  20        1.81       -1.60      5.48 o
  -1   0  20       69.14       69.51      5.53 o
   0   0  20       79.58       54.41      5.29 o
   1   0  20        0.69        4.03      4.22 o
   2   0  20       13.73       10.83      4.01 o
   3   0  20       32.00       20.14      5.19 o
   4   0  20        2.02        5.63      5.24 o
   5   0  20      157.52      168.63      9.73 o
  -6   1  20        0.31       -1.17      5.73 o
  -5   1  20       11.65        9.18      5.65 o
  -4   1  20        0.51        2.37      5.33 o
  -3   1  20        9.51       15.98      3.91 o
  -2   1  20       10.92        7.26      3.53 o
  -1   1  20       44.55       48.60      4.02 o
   0   1  20       28.64       23.30      3.46 o
   1   1  20       65.17       66.61      3.64 o
   2   1  20        0.48        0.29      3.09 o
   3   1  20       25.75       28.31      4.30 o
   4   1  20       43.01       28.82      4.42 o
   5   1  20       18.19       22.81      4.51 o
  -6   2  20        7.98        1.04      6.32 o
  -5   2  20       10.40       12.50      6.14 o
  -4   2  20       21.06       23.23      5.56 o
  -3   2  20       11.84        5.44      4.16 o
  -2   2  20        2.17        1.95      3.36 o
  -1   2  20       23.40       18.54      3.58 o
   0   2  20        6.40        6.82      3.18 o
   1   2  20        0.19        1.47      2.83 o
   2   2  20       13.91        9.11      3.25 o
   3   2  20       32.23       38.01      4.23 o
   4   2  20       11.60       17.88      4.08 o
   5   2  20        5.14        3.87      4.46 o
  -6   3  20        5.67        4.69      4.90 o
  -5   3  20        0.19       -0.20      5.11 o
  -4   3  20        0.10       -0.54      4.83 o
  -3   3  20       31.58       31.98      4.35 o
  -2   3  20        3.63        9.84      3.78 o
  -1   3  20        8.23        6.73      3.65 o
   0   3  20       89.68      100.77      4.42 o
   1   3  20      252.79      250.90      4.86 o
   2   3  20      243.08      266.54      5.17 o
   3   3  20        0.21       -1.01      4.40 o
   4   3  20       31.70       30.44      4.46 o
  -5   4  20        0.99        1.44      5.85 o
  -4   4  20       42.04       39.33      5.67 o
  -3   4  20        2.68        3.69      3.29 o
  -2   4  20        9.10       10.22      4.43 o
  -1   4  20       28.34       34.48      4.67 o
   0   4  20        0.49        2.09      4.41 o
   1   4  20        4.01        4.24      3.48 o
   2   4  20        0.27        1.77      3.44 o
   3   4  20        2.81        0.06      4.03 o
   4   4  20       27.33       28.51      4.37 o
  -5   5  20       14.43       10.98      6.24 o
  -4   5  20        0.00       -0.05      5.63 o
  -3   5  20       38.05       42.74      4.46 o
  -2   5  20        7.20        9.37      3.99 o
  -1   5  20        0.09        1.63      4.54 o
   0   5  20       36.86       34.28      4.19 o
   1   5  20       39.56       48.45      3.83 o
   2   5  20        0.50       -0.99      3.78 o
   3   5  20        2.13        3.21      4.16 o
  -4   6  20       62.95       78.95      7.04 o
  -3   6  20        5.53        5.96      4.35 o
  -2   6  20        0.08        1.99      4.03 o
  -1   6  20        0.14        1.20      3.72 o
   0   6  20       54.95       51.79      4.04 o
   1   6  20        7.84        4.87      3.60 o
   2   6  20       16.02       16.96      3.76 o
   3   6  20       13.37       12.68      4.91 o
  -3   7  20        2.09        1.46      4.67 o
  -2   7  20       46.29       53.25      4.58 o
  -1   7  20       87.99      103.92      5.17 o
   0   7  20        1.36        1.15      3.61 o
   1   7  20        0.28        1.60      4.20 o
   2   7  20        0.71        0.46      4.15 o
  -1   8  20        5.18        2.96      4.15 o
   0   8  20        4.42        4.48      3.76 o
  -5   1  21        0.09       -0.39      5.68 o
  -4   1  21       23.35       26.79      5.96 o
  -3   1  21       31.32       32.06      4.64 o
  -2   1  21        3.34        2.53      3.79 o
  -1   1  21       13.14       10.34      3.65 o
   0   1  21       28.06       27.08      3.87 o
   1   1  21        4.66        6.89      3.43 o
   2   1  21      100.10       99.26      4.17 o
   3   1  21      131.32      146.81      5.61 o
   4   1  21       12.57       19.16      5.04 o
  -5   2  21        1.67        1.70      6.39 o
  -4   2  21        6.44        5.60      5.82 o
  -3   2  21      111.59      100.05      5.21 o
  -2   2  21       33.51       25.07      4.47 o
  -1   2  21       34.79       43.58      4.18 o
   0   2  21       21.28       29.64      3.90 o
   1   2  21       31.72       25.79      3.51 o
   2   2  21       15.79       12.59      3.45 o
   3   2  21        2.17        2.65      3.90 o
  -4   3  21        2.73        2.17      5.94 o
  -3   3  21       14.28        9.90      5.29 o
  -2   3  21        1.32        2.68      4.46 o
  -1   3  21       13.45       16.35      4.25 o
   0   3  21       15.64       15.44      4.19 o
   1   3  21        2.41       -0.64      3.44 o
   2   3  21        0.75        1.24      3.85 o
   3   3  21        5.47        4.46      4.02 o
  -4   4  21       15.46       18.09      6.64 o
  -3   4  21        7.47       15.50      5.16 o
  -2   4  21      121.67      129.10      5.95 o
  -1   4  21       46.91       45.38      4.93 o
   0   4  21        4.12        0.91      4.05 o
   1   4  21       31.78       21.19      3.52 o
   2   4  21       21.69       21.47      3.94 o
   3   4  21        0.01        3.39      4.68 o
  -3   5  21        0.16        0.06      5.22 o
  -2   5  21       14.37       14.18      4.59 o
  -1   5  21        1.29       -1.24      4.12 o
   0   5  21        5.82        5.07      3.51 o
   1   5  21        0.00       -1.06      3.54 o
   2   5  21       10.57        7.88      3.86 o
  -2   6  21        1.85        1.64      4.29 o
  -1   6  21       33.75       42.07      4.70 o
   0   6  21        3.36        3.54      3.76 o
   1   6  21        1.59        3.43      3.74 o
  -3   0  22       24.35       20.84      8.30 o
  -2   0  22       22.03       20.51      5.53 o
  -1   0  22       81.15       77.31      6.48 o
   0   0  22       87.67       93.70      6.77 o
   1   0  22      140.28      157.51      6.85 o
   2   0  22        1.28        2.64      5.52 o
  -3   1  22        3.00        6.89      6.14 o
  -2   1  22        6.37        9.35      4.62 o
  -1   1  22        1.62       -0.10      4.31 o
   0   1  22       13.62       19.94      3.99 o
   1   1  22        0.98        2.34      3.49 o
   2   1  22        0.14        4.74      3.73 o
  -3   2  22        7.65        5.09      6.45 o
  -2   2  22       31.91       34.87      4.78 o
  -1   2  22        2.62        2.23      4.08 o
   0   2  22       41.71       45.84      4.70 o
   1   2  22       15.52       21.80      3.90 o
   2   2  22       15.59       17.48      4.34 o
  -3   3  22        1.49        2.19      5.94 o
  -2   3  22       13.13       22.43      4.67 o
  -1   3  22       53.26       48.16      4.95 o
   0   3  22       23.11       25.02      3.84 o
   1   3  22       15.68       16.40      3.65 o
  -2   4  22        6.56        5.48      4.08 o
  -1   4  22        0.10        0.44      4.44 o
   0   4  22        2.18       -0.26      3.39 o
 
